# Supplementary material for: The subtribes and genera of the tribe Listroderini (Coleoptera, Curculionidae, Cyclominae): Phylogenetic analysis with systematic and biogeographical accounts
Source: Zookeys. 2013 Feb 28;(273):15–71. doi: 10.3897/zookeys.273.4116 (PMC3677366; doi:10.3897/zookeys.273.4116)
Supplement: XML Treatment for Listroderini [file zookeys.273.4116-treatment1.xml]

<!DOCTYPE tp:taxon-treatment
  PUBLIC "-//TaxonX//DTD Taxonomic Treatment Publishing DTD v0 20100105//EN" "tax-treatment-NSO.dtd">
<tp:taxon-treatment xmlns:tp="http://www.plazi.org/taxpub"><tp:treatment-meta><mixed-citation publication-type="journal"><person-group><name><surname>Morrone</surname><given-names>Juan J.</given-names></name></person-group><article-title>The subtribes and genera of the tribe Listroderini (Coleoptera, Curculionidae, Cyclominae): Phylogenetic analysis with systematic and biogeographical accounts</article-title><source>Zookeys</source><day>28</day><month>2</month><year>2013</year><volume>2013</volume><issue>273</issue><fpage>15</fpage><lpage>71</lpage><pub-id pub-id-type="doi">10.3897/zookeys.273.4116</pub-id></mixed-citation></tp:treatment-meta><tp:nomenclature><label>Tribe</label><tp:taxon-name>
                            <tp:taxon-name-part taxon-name-part-type="tribe">Listroderini</tp:taxon-name-part>
                        </tp:taxon-name><tp:taxon-authority>LeConte, 1876</tp:taxon-authority><xref ref-type="fig" rid="F4">Figs 18</xref><xref ref-type="fig" rid="F5">-35</xref><tp:nomenclature-citation-list><tp:nomenclature-citation><tp:taxon-name>Listroderi</tp:taxon-name><comment> LeConte, 1876: 124.</comment></tp:nomenclature-citation><tp:nomenclature-citation><tp:taxon-name>Listroderitos</tp:taxon-name><comment> Germain, 1895: 287.</comment></tp:nomenclature-citation><tp:nomenclature-citation><tp:taxon-name>Listroderina</tp:taxon-name><comment> Champion, 1902: 120.</comment></tp:nomenclature-citation><tp:nomenclature-citation><tp:taxon-name>Listroderini</tp:taxon-name><comment> Hustache, 1926: 175.</comment></tp:nomenclature-citation><tp:nomenclature-citation><tp:taxon-name>Listroderinae</tp:taxon-name><comment> Thompson, 1992: 876.</comment></tp:nomenclature-citation></tp:nomenclature-citation-list></tp:nomenclature><tp:treatment-sec sec-type="Type genus"><title>Type genus.</title><p><italic><tp:taxon-name>Listroderes</tp:taxon-name></italic> Schönherr, 1826.</p></tp:treatment-sec><tp:treatment-sec sec-type="Diagnosis"><title>Diagnosis. </title><p>Very small to very large (1.0–22.8 mm); integument reddish brown (black in <italic><tp:taxon-name>Acrostomus</tp:taxon-name></italic>); vestiture consisting mostly of dense scales and setae (rarely only scales or setae), setae on rostrum and pronotum directed anteriad or mesad, on elytra posteriad; rostrum stout and very short to slender, as long as or longer than pronotum; scrobes usually lateral; epistome poorly demarcated, rarely raised (<italic><tp:taxon-name>Acrostomus</tp:taxon-name></italic>); eyes usually large, flat, transverse or subcircular; mandibles with two apical cusps and paucisetose (1-4 setae); antennae with funicle 7-segmented, segments 1 and usually 2 elongate, clubs fusiform or inflated; prothorax with or without postocular lobes; prosternum long, non-excavate; elytra oblong-oval, elongate-oval or subrectangular; tibiae mucronate, generally with spurs (when present pro- and mesotibiae with 1 spur and metatibiae with 1–2 spurs); claws divaricate, simple or with slight basal swelling; aedeagus with tegmen lacking parameres (reduced in <italic><tp:taxon-name>Methypora</tp:taxon-name></italic>); distal gonocoxites membranous, generally simple, with large, apical or subapical stylus carrying a tuft of setae, but occasionally without stylus and apex of gonocoxite flattened and bent outwards.</p></tp:treatment-sec><tp:treatment-sec sec-type="Comparative notes"><title>Comparative notes.</title><p>Listroderini were formerly considered as related to <tp:taxon-name>Rhythirrinini</tp:taxon-name> (<xref ref-type="bibr" rid="B92">Kuschel 1971</xref>; <xref ref-type="bibr" rid="B5">Anderson and Morrone 1996</xref>; <xref ref-type="bibr" rid="B138">Morrone 1997a</xref>, <xref ref-type="bibr" rid="B139">b</xref>, 2002a; <xref ref-type="bibr" rid="B4">Anderson 2002</xref>). Oberprieler (2010, in press) considered <tp:taxon-name>Notiomimetini</tp:taxon-name> to be close relatives of <tp:taxon-name>Listroderini</tp:taxon-name>, although he suggested that more detailed studies would be required to decide whether they should be merged into a single tribe or not. Based on the results of this analysis, <tp:taxon-name>Listroderini</tp:taxon-name> and <tp:taxon-name>Notiomimetini</tp:taxon-name> <italic>(Aphela)</italic> are hypothesized to be sister tribes.</p></tp:treatment-sec><tp:treatment-sec sec-type="Biology"><title>Biology.</title><p>Larvae of <tp:taxon-name>Listroderini</tp:taxon-name> are generally oligophagous ectophytic root-feeders (<xref ref-type="bibr" rid="B152">Oberprieler in press</xref>). Adults feed on the leaves of a variety of angiosperms (<xref ref-type="bibr" rid="B143">Morrone 2011</xref>).</p></tp:treatment-sec><tp:treatment-sec sec-type="Key to the subtribes of Listroderini"><title>Key to the subtribes of <tp:taxon-name>Listroderini</tp:taxon-name></title><table-wrap content-type="key" position="anchor" orientation="portrait"><table><tbody><tr><td rowspan="1" colspan="1">1</td><td rowspan="1" colspan="1">Rostrum slender, as long as or longer than pronotum (except shorter than pronotum in some species of <italic><tp:taxon-name>Listronotus</tp:taxon-name></italic>); scrobes long, sharply bordered, reaching eyes; funicular segment 1 usually subequal to or shorter than 2; commonly associated with aquatic or semiaquatic plants</td><td rowspan="1" colspan="1">Palaechthina</td></tr><tr><td rowspan="1" colspan="1"><!--PageBreak-->–</td><td rowspan="1" colspan="1">Rostrum stout or relatively stout, shorter than pronotum; scrobes usually short, ill-defined, broad; funicular segment 1 longer than 2; associated to terrestrial plants</td><td rowspan="1" colspan="1">2</td></tr><tr><td rowspan="1" colspan="1">2</td><td rowspan="1" colspan="1">Rostral dorsal carinae usually absent; pterygia auriculate, exposed (<xref ref-type="fig" rid="F1">Fig. 5</xref>)</td><td rowspan="1" colspan="1">Falklandiina</td></tr><tr><td rowspan="1" colspan="1">–</td><td rowspan="1" colspan="1">Rostral dorsal carinae present; pterygia simple, not exposed (<xref ref-type="fig" rid="F1">Fig. 6</xref>)</td><td rowspan="1" colspan="1">3</td></tr><tr><td rowspan="1" colspan="1">3</td><td rowspan="1" colspan="1">Scrobes short, ill-defined, broad, lacking suprascrobal keel; elytra with intervals convex, with anteapical tubercle (except for <italic><tp:taxon-name>Rupanius</tp:taxon-name></italic>)</td><td rowspan="1" colspan="1">Listroderina</td></tr><tr><td rowspan="1" colspan="1">–</td><td rowspan="1" colspan="1">Scrobes long, deep, sharply bordered, reaching eyes, with suprascrobal keel; elytra with intervals usually flat, lacking anteapical tubercle</td><td rowspan="1" colspan="1">Macrostyphlina</td></tr></tbody></table></table-wrap></tp:treatment-sec><tp:treatment-sec><!--Section generated to contain objects referenced in tp:taxon-treatment.--><fig id="F4" position="float" orientation="portrait"><label>Figures 18–26.</label><caption><p>Habitus of representative <tp:taxon-name>Listroderini</tp:taxon-name>. <bold>18</bold> <italic><tp:taxon-name>Adioristidius hirsutus</tp:taxon-name></italic> <bold>19</bold> <italic><tp:taxon-name>Puranius nigrinus</tp:taxon-name></italic> <bold>20</bold> <italic><tp:taxon-name>Haversiella albolimbata</tp:taxon-name></italic> <bold>21</bold> <italic><tp:taxon-name>Listronotus bosqi</tp:taxon-name></italic> <bold>22</bold> <italic><tp:taxon-name>Neopachytychius squamosus</tp:taxon-name></italic> <bold>23</bold> <italic><tp:taxon-name>Falklandiellus suffodens</tp:taxon-name></italic> <bold>24</bold> <italic><tp:taxon-name>Falklandiopsis magellanica</tp:taxon-name></italic> <bold>25</bold> <italic><tp:taxon-name>Falklandius antarcticus</tp:taxon-name></italic> <bold>26</bold> <italic><tp:taxon-name>Gromilus veneris</tp:taxon-name></italic>.</p></caption><graphic xmlns:xlink="http://www.w3.org/1999/xlink" xlink:href="ZooKeys-273-015-g004.jpg" position="float" orientation="portrait" xlink:type="simple"/></fig><fig id="F5" position="float" orientation="portrait"><label>Figures 27–35.</label><caption><p>Habitus of representative <tp:taxon-name>Listroderini</tp:taxon-name>. <bold>27</bold> <italic><tp:taxon-name>Lanteriella microphtalma</tp:taxon-name></italic> <bold>28</bold> <italic><tp:taxon-name>Telurus caudiculatus</tp:taxon-name></italic> <bold>29</bold> <italic><tp:taxon-name>Acrorius papallacta</tp:taxon-name></italic> <bold>30</bold> <italic><tp:taxon-name>Acrostomus bruchi</tp:taxon-name></italic> <bold>31</bold> <italic><tp:taxon-name>Antarctobius lacunosus</tp:taxon-name></italic> <bold>32</bold> <italic><tp:taxon-name>Germainiellus dentipennis</tp:taxon-name></italic> <bold>33</bold> <italic><tp:taxon-name>Lamiarhinus aelficus</tp:taxon-name></italic> <bold>34</bold> <italic><tp:taxon-name>Listroderes annulipes</tp:taxon-name></italic> <bold>35</bold> <italic><tp:taxon-name>Philippius superbus</tp:taxon-name></italic>.</p></caption><graphic xmlns:xlink="http://www.w3.org/1999/xlink" xlink:href="ZooKeys-273-015-g005.jpg" position="float" orientation="portrait" xlink:type="simple"/></fig><fig id="F1" position="float" orientation="portrait"><label>Figures 1–12.</label><caption><p>Some of the characters analysed. <bold>1</bold> Seta-like scales <bold>2</bold> subcircular scales <bold>3</bold> lanceolate scales <bold>4</bold> scales with finger-like processes <bold>5, 6, 8</bold> face and rostrum, dorsal view <bold>7</bold> face and rostrum, lateral view <bold>8, 9</bold> elytra, dorsal view <bold>11, 12</bold> tarsomere 3, ventral view. <bold>1, 5</bold> <italic><tp:taxon-name>Falklandius antarcticus</tp:taxon-name></italic>; <bold>2, 8, 11</bold> <italic><tp:taxon-name>Falklandiellus suffodens</tp:taxon-name></italic>; <bold>3</bold> <italic><tp:taxon-name>Hyperoides subcinctus</tp:taxon-name></italic>; <bold>4, 12</bold> <italic><tp:taxon-name>Philippius superbus</tp:taxon-name></italic>; <bold>6, 7, 10</bold> <italic><tp:taxon-name>Listroderes costirostris</tp:taxon-name></italic>; <bold>9</bold> <italic><tp:taxon-name>Lamiarhinus aelficus</tp:taxon-name></italic>.</p></caption><graphic xmlns:xlink="http://www.w3.org/1999/xlink" xlink:href="ZooKeys-273-015-g001.jpg" position="float" orientation="portrait" xlink:type="simple"/></fig></tp:treatment-sec><ref-list><ref id="B92"><mixed-citation xmlns:xlink="http://www.w3.org/1999/xlink" xlink:type="simple"><person-group><name name-style="western"><surname>Kuschel</surname><given-names>G</given-names></name></person-group> (<year>1971</year>)<article-title> Entomology of the Aucklands and other islands south of New Zealand: Coleoptera: Curculionidae.</article-title><source>Pacific Insects Monographs </source><volume>27</volume>: <fpage>225</fpage>-<lpage>259</lpage>.</mixed-citation></ref><ref id="B5"><mixed-citation xmlns:xlink="http://www.w3.org/1999/xlink" xlink:type="simple"><person-group><name name-style="western"><surname>Anderson</surname><given-names>RS</given-names></name><name name-style="western"><surname>Morrone</surname><given-names>JJ</given-names></name></person-group> (<year>1996</year>)<article-title> A new genus of microphtalmic Rhytirrhinini from Andean leaf litter (Coleoptera: Curculionidae).</article-title><source>Entomologica Scandinavica </source><volume>27</volume>: <fpage>259</fpage>-<lpage>278</lpage>. doi: <ext-link ext-link-type="uri" xlink:href="http://dx.doi.org/10.1163/187631296X00098" xlink:type="simple">10.1163/187631296X00098</ext-link></mixed-citation></ref><ref id="B138"><mixed-citation xmlns:xlink="http://www.w3.org/1999/xlink" xlink:type="simple"><person-group><name name-style="western"><surname>Morrone</surname><given-names>JJ</given-names></name></person-group> (<year>1997a</year>)<article-title> Cladistics of the New World genera of Listroderina (Coleoptera: Curculionidae: Rhytirrhinini).</article-title><source>Cladistics </source><volume>13</volume>: <fpage>247</fpage>-<lpage>266</lpage>. doi: <ext-link ext-link-type="uri" xlink:href="http://dx.doi.org/10.1111/j.1096-0031.1997.tb00318.x" xlink:type="simple">10.1111/j.1096-0031.1997.tb00318.x</ext-link></mixed-citation></ref><ref id="B139"><mixed-citation xmlns:xlink="http://www.w3.org/1999/xlink" xlink:type="simple"><person-group><name name-style="western"><surname>Morrone</surname><given-names>JJ</given-names></name></person-group> (<year>1997b</year>)<article-title> Nomenclatural notes on the subfamily Cyclominae (Coleoptera: Curculionidae).</article-title><source>Acta Entomológica Chilena </source><volume>21</volume>: <fpage>101</fpage>-<lpage>102</lpage>.</mixed-citation></ref><ref id="B4"><mixed-citation xmlns:xlink="http://www.w3.org/1999/xlink" xlink:type="simple"><person-group><name name-style="western"><surname>Anderson</surname><given-names>RS</given-names></name></person-group> (<year>2002</year>)<source> Chapter 131. Curculionidae. In: Arnett RH Jr, Thomas MC, Skelley PE, Frank JH (Eds) American Beetles, Volume II: Polyphaga: Scarabaeoidea through Curculionoidea, CRC Press, Boca Raton, 722–815.</source></mixed-citation></ref><ref id="B152"><mixed-citation xmlns:xlink="http://www.w3.org/1999/xlink" xlink:type="simple"><person-group><name name-style="western"><surname>Oberprieler</surname><given-names>RG</given-names></name></person-group> (<year>In press</year>)<source> Cyclominae Schoenherr, 1826. In: Beutel RG, Leschen RAB (Eds) Handbook of Coleoptera, Vol. 3, deGruyter Press, Berlin.</source></mixed-citation></ref><ref id="B143"><mixed-citation xmlns:xlink="http://www.w3.org/1999/xlink" xlink:type="simple"><person-group><name name-style="western"><surname>Morrone</surname><given-names>JJ</given-names></name></person-group> (<year>2011</year>)<article-title> Annotated checklist of the tribe Listroderini (Coleoptera: Curculionidae: Cyclominae).</article-title><source>Zootaxa </source><volume>3119</volume>: <fpage>1</fpage>-<lpage>68</lpage>.</mixed-citation></ref></ref-list></tp:taxon-treatment>
