# Supplementary material for: The subtribes and genera of the tribe Listroderini (Coleoptera, Curculionidae, Cyclominae): Phylogenetic analysis with systematic and biogeographical accounts
Source: Zookeys. 2013 Feb 28;(273):15–71. doi: 10.3897/zookeys.273.4116 (PMC3677366; doi:10.3897/zookeys.273.4116)
Supplement: XML Treatment for Macrostyphlina [file zookeys.273.4116-treatment2.xml]

<!DOCTYPE tp:taxon-treatment
  PUBLIC "-//TaxonX//DTD Taxonomic Treatment Publishing DTD v0 20100105//EN" "tax-treatment-NSO.dtd">
<tp:taxon-treatment xmlns:tp="http://www.plazi.org/taxpub"><tp:treatment-meta><mixed-citation publication-type="journal"><person-group><name><surname>Morrone</surname><given-names>Juan J.</given-names></name></person-group><article-title>The subtribes and genera of the tribe Listroderini (Coleoptera, Curculionidae, Cyclominae): Phylogenetic analysis with systematic and biogeographical accounts</article-title><source>Zookeys</source><day>28</day><month>2</month><year>2013</year><volume>2013</volume><issue>273</issue><fpage>15</fpage><lpage>71</lpage><pub-id pub-id-type="doi">10.3897/zookeys.273.4116</pub-id></mixed-citation></tp:treatment-meta><tp:nomenclature><tp:taxon-name>
                            <tp:taxon-name-part taxon-name-part-type="subtribe">Macrostyphlina</tp:taxon-name-part>
                        </tp:taxon-name><tp:taxon-status xmlns:xlink="http://www.w3.org/1999/xlink" xlink:type="simple">subtr. n.</tp:taxon-status></tp:nomenclature><tp:treatment-sec sec-type="Type genus"><title>Type genus.</title><p><italic><tp:taxon-name>Macrostyphlus</tp:taxon-name></italic> Kirsch, 1889.</p></tp:treatment-sec><tp:treatment-sec sec-type="Diagnosis"><title>Diagnosis.</title><p>Scrobes long, deep, sharply bordered, reaching eyes, with suprascrobal keel; elytra oblong-oval, with intervals usually flat, lacking anteapical tubercle.</p></tp:treatment-sec><tp:treatment-sec sec-type="Included taxa"><title>Included taxa.</title><p>This new subtribe, which basically corresponds to the <italic><tp:taxon-name>Macrostyphlus</tp:taxon-name></italic> generic group of <xref ref-type="bibr" rid="B132">Morrone (1994c</xref>, <xref ref-type="bibr" rid="B138">1997a</xref>), includes the genera <italic><tp:taxon-name>Adioristidius</tp:taxon-name></italic>, <italic><tp:taxon-name>Amathynetoides</tp:taxon-name></italic>, <italic><tp:taxon-name>Andesianellus</tp:taxon-name></italic>, <italic><tp:taxon-name>Macrostyphlus</tp:taxon-name></italic>, <italic><tp:taxon-name>Nacodius</tp:taxon-name></italic> and <italic><tp:taxon-name>Puranius</tp:taxon-name></italic>. All these genera are distributed in South America, in the Andean region and the South American Transition Zone (<italic>sensu</italic> <xref ref-type="bibr" rid="B142">Morrone 2006</xref>).</p></tp:treatment-sec><tp:treatment-sec sec-type="Key to the genera of Macrostyphlina"><title>Key to the genera of <tp:taxon-name>Macrostyphlina</tp:taxon-name></title><table-wrap content-type="key" position="anchor" orientation="portrait"><table><tbody><tr><td rowspan="1" colspan="1">1</td><td rowspan="1" colspan="1">Postocular lobes present</td><td rowspan="1" colspan="1">2</td></tr><tr><td rowspan="1" colspan="1">–</td><td rowspan="1" colspan="1">Postocular lobes absent</td><td rowspan="1" colspan="1">4</td></tr><tr><td rowspan="1" colspan="1">2</td><td rowspan="1" colspan="1">Pronotum transverse to strongly transverse</td><td rowspan="1" colspan="1"><italic><tp:taxon-name>Puranius</tp:taxon-name></italic>(<xref ref-type="fig" rid="F4">Fig. 19</xref>)</td></tr><tr><td rowspan="1" colspan="1">–</td><td rowspan="1" colspan="1">Pronotum subcircular or subcylindrical</td><td rowspan="1" colspan="1">3</td></tr><tr><td rowspan="1" colspan="1">3</td><td rowspan="1" colspan="1">Pronotum subcircular with subparallel flanks, disc smooth, polished; metanepisternal sutures present, complete; elytra with intervals flat</td><td rowspan="1" colspan="1"><italic><tp:taxon-name>Amathynetoides</tp:taxon-name></italic></td></tr><tr><td rowspan="1" colspan="1">–</td><td rowspan="1" colspan="1">Pronotum subcylindrical, disc rugose; metanepisternal sutures posteriorly fused or obliterated; elytra with intervals convex</td><td rowspan="1" colspan="1"><italic><tp:taxon-name>Adioristidius</tp:taxon-name></italic>(<xref ref-type="fig" rid="F4">Fig. 18</xref>)</td></tr><tr><td rowspan="1" colspan="1">4</td><td rowspan="1" colspan="1">Vestiture consisting of subcircular scales and setae; elytra with small, rounded tubercles</td><td rowspan="1" colspan="1"><italic><tp:taxon-name>Macrostyphlus</tp:taxon-name></italic></td></tr><tr><td rowspan="1" colspan="1">–</td><td rowspan="1" colspan="1">Vestiture consisting of seta-like scales and setae or only setae; elytra lacking tubercles</td><td rowspan="1" colspan="1">5</td></tr><tr><td rowspan="1" colspan="1">5</td><td rowspan="1" colspan="1">Vestiture consisting of seta-like scales and setae; eyes large, slightly convex; pronotum disc smooth, polished; basal elytral margin not raised</td><td rowspan="1" colspan="1"><italic><tp:taxon-name>Nacodius</tp:taxon-name></italic></td></tr><tr><td rowspan="1" colspan="1">–</td><td rowspan="1" colspan="1">Vestiture consisting of setae only; eyes very small, microphthalmic (8 or fewer facets), flat; pronotum disc rugose; basal elytral margin raised, subcarinate</td><td rowspan="1" colspan="1"><italic><tp:taxon-name>Andesianellus</tp:taxon-name></italic></td></tr><!--PageBreak--><!--PageBreak--></tbody></table></table-wrap></tp:treatment-sec><tp:treatment-sec><!--Section generated to contain objects referenced in tp:taxon-treatment.--><fig id="F4" position="float" orientation="portrait"><label>Figures 18–26.</label><caption><p>Habitus of representative <tp:taxon-name>Listroderini</tp:taxon-name>. <bold>18</bold> <italic><tp:taxon-name>Adioristidius hirsutus</tp:taxon-name></italic> <bold>19</bold> <italic><tp:taxon-name>Puranius nigrinus</tp:taxon-name></italic> <bold>20</bold> <italic><tp:taxon-name>Haversiella albolimbata</tp:taxon-name></italic> <bold>21</bold> <italic><tp:taxon-name>Listronotus bosqi</tp:taxon-name></italic> <bold>22</bold> <italic><tp:taxon-name>Neopachytychius squamosus</tp:taxon-name></italic> <bold>23</bold> <italic><tp:taxon-name>Falklandiellus suffodens</tp:taxon-name></italic> <bold>24</bold> <italic><tp:taxon-name>Falklandiopsis magellanica</tp:taxon-name></italic> <bold>25</bold> <italic><tp:taxon-name>Falklandius antarcticus</tp:taxon-name></italic> <bold>26</bold> <italic><tp:taxon-name>Gromilus veneris</tp:taxon-name></italic>.</p></caption><graphic xmlns:xlink="http://www.w3.org/1999/xlink" xlink:href="ZooKeys-273-015-g004.jpg" position="float" orientation="portrait" xlink:type="simple"/></fig></tp:treatment-sec><ref-list><ref id="B132"><mixed-citation xmlns:xlink="http://www.w3.org/1999/xlink" xlink:type="simple"><person-group><name name-style="western"><surname>Morrone</surname><given-names>JJ</given-names></name></person-group> (<year>1994c</year>)<article-title> Systematics, cladistics, and biogeography of the Andean weevil genera <italic>Macrostyphlus</italic>, <italic>Adioristidius</italic>, <italic>Puranius</italic>, and <italic>Amathynetoides</italic>, new genus (Coleoptera: Curculionidae).</article-title><source>American Museum Novitates </source><volume>3104</volume>: <fpage>1</fpage>-<lpage>63</lpage>.</mixed-citation></ref><ref id="B138"><mixed-citation xmlns:xlink="http://www.w3.org/1999/xlink" xlink:type="simple"><person-group><name name-style="western"><surname>Morrone</surname><given-names>JJ</given-names></name></person-group> (<year>1997a</year>)<article-title> Cladistics of the New World genera of Listroderina (Coleoptera: Curculionidae: Rhytirrhinini).</article-title><source>Cladistics </source><volume>13</volume>: <fpage>247</fpage>-<lpage>266</lpage>. doi: <ext-link ext-link-type="uri" xlink:href="http://dx.doi.org/10.1111/j.1096-0031.1997.tb00318.x" xlink:type="simple">10.1111/j.1096-0031.1997.tb00318.x</ext-link></mixed-citation></ref><ref id="B142"><mixed-citation xmlns:xlink="http://www.w3.org/1999/xlink" xlink:type="simple"><person-group><name name-style="western"><surname>Morrone</surname><given-names>JJ</given-names></name></person-group> (<year>2006</year>)<article-title> Biogeographic areas and transition zones of Latin America and the Caribbean Islands based on panbiogeographic and cladistic analyses of the entomofauna.</article-title><source>Annual Review of Entomology </source><volume>51</volume>: <fpage>467</fpage>-<lpage>494</lpage>. doi: <ext-link ext-link-type="uri" xlink:href="http://dx.doi.org/10.1146/annurev.ento.50.071803.130447" xlink:type="simple">10.1146/annurev.ento.50.071803.130447</ext-link></mixed-citation></ref></ref-list></tp:taxon-treatment>
