# Supplementary material for: The subtribes and genera of the tribe Listroderini (Coleoptera, Curculionidae, Cyclominae): Phylogenetic analysis with systematic and biogeographical accounts
Source: Zookeys. 2013 Feb 28;(273):15–71. doi: 10.3897/zookeys.273.4116 (PMC3677366; doi:10.3897/zookeys.273.4116)
Supplement: XML Treatment for Adioristidius [file zookeys.273.4116-treatment3.xml]

<!DOCTYPE tp:taxon-treatment
  PUBLIC "-//TaxonX//DTD Taxonomic Treatment Publishing DTD v0 20100105//EN" "tax-treatment-NSO.dtd">
<tp:taxon-treatment xmlns:tp="http://www.plazi.org/taxpub"><tp:treatment-meta><mixed-citation publication-type="journal"><person-group><name><surname>Morrone</surname><given-names>Juan J.</given-names></name></person-group><article-title>The subtribes and genera of the tribe Listroderini (Coleoptera, Curculionidae, Cyclominae): Phylogenetic analysis with systematic and biogeographical accounts</article-title><source>Zookeys</source><day>28</day><month>2</month><year>2013</year><volume>2013</volume><issue>273</issue><fpage>15</fpage><lpage>71</lpage><pub-id pub-id-type="doi">10.3897/zookeys.273.4116</pub-id></mixed-citation></tp:treatment-meta><tp:nomenclature><tp:taxon-name>
                            <tp:taxon-name-part taxon-name-part-type="genus">Adioristidius</tp:taxon-name-part>
                        <object-id xmlns:xlink="http://www.w3.org/1999/xlink" xlink:type="simple">http://species-id.net/wiki/Adioristidius</object-id>
								</tp:taxon-name><tp:taxon-authority>Morrone, 1994</tp:taxon-authority><xref ref-type="fig" rid="F4">Fig. 18</xref><tp:nomenclature-citation-list><tp:nomenclature-citation><tp:taxon-name>Adioristidius</tp:taxon-name><comment> Voss, 1954: 242 (not available, type species not designated).</comment></tp:nomenclature-citation><tp:nomenclature-citation><tp:taxon-name>Anchadioristus</tp:taxon-name><comment> Voss, 1954: 242 (not available, type species not designated).</comment></tp:nomenclature-citation><tp:nomenclature-citation><tp:taxon-name>Adioristidus</tp:taxon-name><comment> Edwards &amp; Hopwood, 1966: 5 (lapsus).</comment></tp:nomenclature-citation><tp:nomenclature-citation><tp:taxon-name>Adioristidius</tp:taxon-name><comment> Morrone, 1994c: 13.</comment></tp:nomenclature-citation></tp:nomenclature-citation-list></tp:nomenclature><tp:treatment-sec sec-type="Type species"><title>Type species.</title><p><italic><tp:taxon-name>Adioristus similaris</tp:taxon-name></italic> Voss, 1954.</p></tp:treatment-sec><tp:treatment-sec sec-type="Diagnosis"><title>Diagnosis.</title><p>Small to very small (1.5–4.1 mm); vestiture consisting of seta-like scales and setae; antennal clubs fusiform; pronotum subcylindrical, disc rugose; metanepisternal sutures posteriorly fused or obliterated; elytral intervals convex.</p></tp:treatment-sec><tp:treatment-sec sec-type="Relationships"><title>Relationships.</title><p><italic><tp:taxon-name>Adioristidius</tp:taxon-name></italic> is the sister genus of <italic><tp:taxon-name>Macrostyphlus-Andesianellus</tp:taxon-name></italic>.</p></tp:treatment-sec><tp:treatment-sec sec-type="Species included"><title>Species included.</title><p><italic><tp:taxon-name>Adioristidius anchonoideus</tp:taxon-name></italic> (Hustache, 1938); <italic><tp:taxon-name>Adioristidius carinicollis</tp:taxon-name></italic> (Voss, 1954); <italic><tp:taxon-name>Adioristidius chilensis</tp:taxon-name></italic> Morrone, 1994; <italic><tp:taxon-name>Adioristidius costulatus</tp:taxon-name></italic> (Hustache, 1938); <italic><tp:taxon-name>Adioristidius crassirostris</tp:taxon-name></italic> (Hustache, 1938); <italic><tp:taxon-name>Adioristidius cuprisquameus</tp:taxon-name></italic> (Voss, 1954); <italic><tp:taxon-name>Adioristidius granulatus</tp:taxon-name></italic> (Hustache, 1938); <italic><tp:taxon-name>Adioristidius hirsutus</tp:taxon-name></italic> Morrone, 1994; <italic><tp:taxon-name>Adioristidius hydanius</tp:taxon-name></italic> Morrone, 1994; <italic><tp:taxon-name>Adioristidius jorgei</tp:taxon-name></italic> Morrone, 1994; <italic><tp:taxon-name>Adioristidius lidiae</tp:taxon-name></italic> Morrone, 1994; <italic><tp:taxon-name>Adioristidius manu</tp:taxon-name></italic> Morrone, 1994; <italic><tp:taxon-name>Adioristidius morio</tp:taxon-name></italic> (Voss, 1954); <italic><tp:taxon-name>Adioristidius nivalis</tp:taxon-name></italic> (Kuschel, 1949); <italic><tp:taxon-name>Adioristidius pampaensis</tp:taxon-name></italic> (Voss, 1954); <italic><tp:taxon-name>Adioristidius peruvianus</tp:taxon-name></italic> (Voss, 1954); <italic><tp:taxon-name>Adioristidius puncticollis</tp:taxon-name></italic> (Hustache, 1938); <italic><tp:taxon-name>Adioristidius scrobicollis</tp:taxon-name></italic> (Voss, 1954); <italic><tp:taxon-name>Adioristidius similaris</tp:taxon-name></italic> (Voss, 1954); <italic><tp:taxon-name>Adioristidius subimpressus</tp:taxon-name></italic> (Voss, 1954); <italic><tp:taxon-name>Adioristidius subtuberculatus</tp:taxon-name></italic> (Voss, 1954); <italic><tp:taxon-name>Adioristidius sulcicollis</tp:taxon-name></italic> (Hustache, 1938); <italic><tp:taxon-name>Adioristidius tuberculatus</tp:taxon-name></italic> (Voss, 1954); <italic><tp:taxon-name>Adioristidius variegatus</tp:taxon-name></italic> (Voss, 1954).</p></tp:treatment-sec><tp:treatment-sec sec-type="Host plants"><title>Host plants.</title><p><italic><tp:taxon-name>Adioristidius chilensis</tp:taxon-name></italic>: <italic><tp:taxon-name>Mulinum</tp:taxon-name></italic> spp. (<tp:taxon-name>Apiaceae</tp:taxon-name>); <italic><tp:taxon-name>Adioristidius tuberculatus</tp:taxon-name></italic>: <italic><tp:taxon-name>Solanum tuberosum</tp:taxon-name></italic> L. (<tp:taxon-name>Solanaceae</tp:taxon-name>) (<xref ref-type="bibr" rid="B132">Morrone 1994c</xref>).</p></tp:treatment-sec><tp:treatment-sec sec-type="Geographical distribution"><title>Geographical distribution.</title><p>South American Transition Zone (Puna biogeographical province) and Central Chilean and Subantarctic subregions (Andean region), from Peru to Central Chile (<xref ref-type="bibr" rid="B132">Morrone 1994c</xref>).</p></tp:treatment-sec><tp:treatment-sec sec-type="Material examined"><title>Material examined.</title><p><italic><tp:taxon-name>Adioristidius anchonoideus</tp:taxon-name></italic> (CMNC, DEI, MLP, MZFC), <italic><tp:taxon-name>Adioristidius chilensis</tp:taxon-name></italic> (MHNS), <italic><tp:taxon-name>Adioristidius costulatus</tp:taxon-name></italic> (DEI), <italic><tp:taxon-name>Adioristidius crassirostris</tp:taxon-name></italic> (DEI), <italic><tp:taxon-name>Adioristidius granulatus</tp:taxon-name></italic> (DEI), <italic><tp:taxon-name>Adioristidius hirsutus</tp:taxon-name></italic> (MHNS, MLP, MZFC), <italic><tp:taxon-name>Adioristidius hydanius</tp:taxon-name></italic> (DEI), <italic><tp:taxon-name>Adioristidius jorgei</tp:taxon-name></italic> (MHNS, MLP, MZFC), <italic><tp:taxon-name>Adioristidius lidiae</tp:taxon-name></italic> (CMNC), <italic><tp:taxon-name>Adioristidius manu</tp:taxon-name></italic> (CMNC, FMNH), <italic><tp:taxon-name>Adioristidius morio</tp:taxon-name></italic> (CWOB, MLP, MZFC), <italic><tp:taxon-name>Adioristidius nivalis</tp:taxon-name></italic> (MHNS, NZAC), <italic><tp:taxon-name>Adioristidius puncticollis</tp:taxon-name></italic> (DEI, MZFC), <italic><tp:taxon-name>Adioristidius similaris</tp:taxon-name></italic> (DEI), <italic><tp:taxon-name>Adioristidius sulcicollis</tp:taxon-name></italic> (DEI), <italic><tp:taxon-name>Adioristidius tuberculatus</tp:taxon-name></italic> (CWOB, MZFC, USNM), <italic><tp:taxon-name>Adioristidius variegatus</tp:taxon-name></italic> (DEI).</p><fig id="F4" position="float" orientation="portrait"><label>Figures 18–26.</label><caption><p>Habitus of representative <tp:taxon-name>Listroderini</tp:taxon-name>. <bold>18</bold> <italic><tp:taxon-name>Adioristidius hirsutus</tp:taxon-name></italic> <bold>19</bold> <italic><tp:taxon-name>Puranius nigrinus</tp:taxon-name></italic> <bold>20</bold> <italic><tp:taxon-name>Haversiella albolimbata</tp:taxon-name></italic> <bold>21</bold> <italic><tp:taxon-name>Listronotus bosqi</tp:taxon-name></italic> <bold>22</bold> <italic><tp:taxon-name>Neopachytychius squamosus</tp:taxon-name></italic> <bold>23</bold> <italic><tp:taxon-name>Falklandiellus suffodens</tp:taxon-name></italic> <bold>24</bold> <italic><tp:taxon-name>Falklandiopsis magellanica</tp:taxon-name></italic> <bold>25</bold> <italic><tp:taxon-name>Falklandius antarcticus</tp:taxon-name></italic> <bold>26</bold> <italic><tp:taxon-name>Gromilus veneris</tp:taxon-name></italic>.</p></caption><graphic xmlns:xlink="http://www.w3.org/1999/xlink" xlink:href="ZooKeys-273-015-g004.jpg" position="float" orientation="portrait" xlink:type="simple"/></fig></tp:treatment-sec><ref-list><ref id="B132"><mixed-citation xmlns:xlink="http://www.w3.org/1999/xlink" xlink:type="simple"><person-group><name name-style="western"><surname>Morrone</surname><given-names>JJ</given-names></name></person-group> (<year>1994c</year>)<article-title> Systematics, cladistics, and biogeography of the Andean weevil genera <italic>Macrostyphlus</italic>, <italic>Adioristidius</italic>, <italic>Puranius</italic>, and <italic>Amathynetoides</italic>, new genus (Coleoptera: Curculionidae).</article-title><source>American Museum Novitates </source><volume>3104</volume>: <fpage>1</fpage>-<lpage>63</lpage>.</mixed-citation></ref></ref-list></tp:taxon-treatment>
