# Supplementary material for: The subtribes and genera of the tribe Listroderini (Coleoptera, Curculionidae, Cyclominae): Phylogenetic analysis with systematic and biogeographical accounts
Source: Zookeys. 2013 Feb 28;(273):15–71. doi: 10.3897/zookeys.273.4116 (PMC3677366; doi:10.3897/zookeys.273.4116)
Supplement: XML Treatment for Amathynetoides [file zookeys.273.4116-treatment4.xml]

<!DOCTYPE tp:taxon-treatment
  PUBLIC "-//TaxonX//DTD Taxonomic Treatment Publishing DTD v0 20100105//EN" "tax-treatment-NSO.dtd">
<tp:taxon-treatment xmlns:tp="http://www.plazi.org/taxpub"><tp:treatment-meta><mixed-citation publication-type="journal"><person-group><name><surname>Morrone</surname><given-names>Juan J.</given-names></name></person-group><article-title>The subtribes and genera of the tribe Listroderini (Coleoptera, Curculionidae, Cyclominae): Phylogenetic analysis with systematic and biogeographical accounts</article-title><source>Zookeys</source><day>28</day><month>2</month><year>2013</year><volume>2013</volume><issue>273</issue><fpage>15</fpage><lpage>71</lpage><pub-id pub-id-type="doi">10.3897/zookeys.273.4116</pub-id></mixed-citation></tp:treatment-meta><tp:nomenclature><tp:taxon-name>
                            <tp:taxon-name-part taxon-name-part-type="genus">Amathynetoides</tp:taxon-name-part>
                        <object-id xmlns:xlink="http://www.w3.org/1999/xlink" xlink:type="simple">http://species-id.net/wiki/Amathynetoides</object-id>
								</tp:taxon-name><tp:taxon-authority>Morrone, 1994</tp:taxon-authority><tp:nomenclature-citation-list><tp:nomenclature-citation><tp:taxon-name>Amathynetes</tp:taxon-name><comment> Kuschel, 1949: 43 (<italic>non</italic> Olliff, 1891; misidentification, in part).</comment></tp:nomenclature-citation><tp:nomenclature-citation><tp:taxon-name>Amathynetoides</tp:taxon-name><comment> Morrone, 1994c: 28.</comment></tp:nomenclature-citation></tp:nomenclature-citation-list></tp:nomenclature><tp:treatment-sec sec-type="Type species"><title>Type species.</title><p><italic><tp:taxon-name>Amathynetes appendiculatus</tp:taxon-name></italic> Kuschel, 1949.</p><!--PageBreak--></tp:treatment-sec><tp:treatment-sec sec-type="Diagnosis"><title>Diagnosis.</title><p>Small to very small (3.0–6.6 mm); vestiture consisting of seta-like scales and setae; pronotum subcircular with subparallel flanks, disc smooth, polished; metanepisternal sutures present, complete; elytral intervals flat.</p></tp:treatment-sec><tp:treatment-sec sec-type="Relationships"><title>Relationships.</title><p><italic><tp:taxon-name>Amathynetoides</tp:taxon-name></italic> is the sister genus of <italic><tp:taxon-name>Nacodius</tp:taxon-name></italic>.</p></tp:treatment-sec><tp:treatment-sec sec-type="Species included"><title>Species included.</title><p><italic><tp:taxon-name>Amathynetoides appendiculatus</tp:taxon-name></italic> (Kuschel, 1949); <italic><tp:taxon-name>Amathynetoides ebeninus</tp:taxon-name></italic> (Hustache, 1938); <italic><tp:taxon-name>Amathynetoides intemperatus</tp:taxon-name></italic> Morrone, 1994; <italic><tp:taxon-name>Amathynetoides longulus</tp:taxon-name></italic> (Kuschel, 1949); <italic><tp:taxon-name>Amathynetoides morbeamus</tp:taxon-name></italic> Morrone, 1994; <italic><tp:taxon-name>Amathynetoides nitidiventris</tp:taxon-name></italic> (Hustache, 1938); <italic><tp:taxon-name>Amathynetoides normae</tp:taxon-name></italic> Morrone, 1994; <italic><tp:taxon-name>Amathynetoides palustris</tp:taxon-name></italic> (Kuschel, 1949); <italic><tp:taxon-name>Amathynetoides sparsesetosus</tp:taxon-name></italic> (Hustache, 1938); <italic><tp:taxon-name>Amathynetoides sundrianus</tp:taxon-name></italic> Morrone, 1994.</p></tp:treatment-sec><tp:treatment-sec sec-type="Host plants"><title>Host plants.</title><p><italic><tp:taxon-name>Amathynetoides nitidiventris</tp:taxon-name></italic>: <italic><tp:taxon-name>Ullucus tuberosus</tp:taxon-name></italic> Caldas (<tp:taxon-name>Basellaceae</tp:taxon-name>) (<xref ref-type="bibr" rid="B103">López and Hermann 2004</xref>).</p></tp:treatment-sec><tp:treatment-sec sec-type="Geographical distribution"><title>Geographical distribution.</title><p>South American Transition Zone (Puna and Coastal Peruvian Desert biogeographical provinces), from Peru to northern Chile (<xref ref-type="bibr" rid="B132">Morrone 1994c</xref>).</p></tp:treatment-sec><tp:treatment-sec sec-type="Material examined"><title>Material examined.</title><p><italic><tp:taxon-name>Amathynetoides appendiculatus</tp:taxon-name></italic> (CWOB, CMNC, MHNS, MZFC, NZAC, USNM), <italic><tp:taxon-name>Amathynetoides ebeninus</tp:taxon-name></italic> (BPBM, CWOB, DEI, MZFC), <italic><tp:taxon-name>Amathynetoides intemperatus</tp:taxon-name></italic> (AMNH, CWOB, MLP, MZFC), <italic><tp:taxon-name>Amathynetoides longulus</tp:taxon-name></italic> (CWOB, MHNS, NZAC, MZFC, USNM), <italic><tp:taxon-name>Amathynetoides morbeamus</tp:taxon-name></italic> (FIML), <italic><tp:taxon-name>Amathynetoides nitidiventris</tp:taxon-name></italic> (DEI), <italic><tp:taxon-name>Amathynetoides normae</tp:taxon-name></italic> (CMNC, MLP, MZFC), <italic><tp:taxon-name>Amathynetoides palustris</tp:taxon-name></italic> (CWOB, FIML, MHNS, MZFC, NZAC, USNM), <italic><tp:taxon-name>Amathynetoides sparsesetosus</tp:taxon-name></italic> (CWOB, DEI, CMNC, MZFC), <italic><tp:taxon-name>Amathynetoides sundrianus</tp:taxon-name></italic> (BMNH, CWOB, FIML, MLP, MZFC).</p></tp:treatment-sec><ref-list><ref id="B103"><mixed-citation xmlns:xlink="http://www.w3.org/1999/xlink" xlink:type="simple"><person-group><name name-style="western"><surname>López</surname><given-names>G</given-names></name><name name-style="western"><surname>Hermann</surname><given-names>M</given-names></name></person-group> (<role>Eds</role>) (<year>2004</year>)<source> El cultivo del ulluco en la sierra central del Perú. Centro Internacional de la Papa, Lima.</source></mixed-citation></ref><ref id="B132"><mixed-citation xmlns:xlink="http://www.w3.org/1999/xlink" xlink:type="simple"><person-group><name name-style="western"><surname>Morrone</surname><given-names>JJ</given-names></name></person-group> (<year>1994c</year>)<article-title> Systematics, cladistics, and biogeography of the Andean weevil genera <italic>Macrostyphlus</italic>, <italic>Adioristidius</italic>, <italic>Puranius</italic>, and <italic>Amathynetoides</italic>, new genus (Coleoptera: Curculionidae).</article-title><source>American Museum Novitates </source><volume>3104</volume>: <fpage>1</fpage>-<lpage>63</lpage>.</mixed-citation></ref></ref-list></tp:taxon-treatment>
