# Supplementary material for: The subtribes and genera of the tribe Listroderini (Coleoptera, Curculionidae, Cyclominae): Phylogenetic analysis with systematic and biogeographical accounts
Source: Zookeys. 2013 Feb 28;(273):15–71. doi: 10.3897/zookeys.273.4116 (PMC3677366; doi:10.3897/zookeys.273.4116)
Supplement: XML Treatment for Andesianellus [file zookeys.273.4116-treatment5.xml]

<!DOCTYPE tp:taxon-treatment
  PUBLIC "-//TaxonX//DTD Taxonomic Treatment Publishing DTD v0 20100105//EN" "tax-treatment-NSO.dtd">
<tp:taxon-treatment xmlns:tp="http://www.plazi.org/taxpub"><tp:treatment-meta><mixed-citation publication-type="journal"><person-group><name><surname>Morrone</surname><given-names>Juan J.</given-names></name></person-group><article-title>The subtribes and genera of the tribe Listroderini (Coleoptera, Curculionidae, Cyclominae): Phylogenetic analysis with systematic and biogeographical accounts</article-title><source>Zookeys</source><day>28</day><month>2</month><year>2013</year><volume>2013</volume><issue>273</issue><fpage>15</fpage><lpage>71</lpage><pub-id pub-id-type="doi">10.3897/zookeys.273.4116</pub-id></mixed-citation></tp:treatment-meta><tp:nomenclature><tp:taxon-name>
                            <tp:taxon-name-part taxon-name-part-type="genus">Andesianellus</tp:taxon-name-part>
                        <object-id xmlns:xlink="http://www.w3.org/1999/xlink" xlink:type="simple">http://species-id.net/wiki/Andesianellus</object-id>
								</tp:taxon-name><tp:taxon-authority>Anderson &amp; Morrone, 1996</tp:taxon-authority><tp:nomenclature-citation-list><tp:nomenclature-citation><tp:taxon-name>Andesianellus</tp:taxon-name><comment> Anderson &amp; Morrone, 1996: 260.</comment></tp:nomenclature-citation></tp:nomenclature-citation-list></tp:nomenclature><tp:treatment-sec sec-type="Type species"><title>Type species.</title><p><italic><tp:taxon-name>Andesianellus microphthalmicus</tp:taxon-name></italic> Anderson &amp; Morrone, 1996.</p></tp:treatment-sec><tp:treatment-sec sec-type="Diagnosis"><title>Diagnosis.</title><p>Very small (1.9–3.3 mm); vestiture consisting of setae only; eyes very small, (8 or fewer facets), flat; postocular lobes absent; basal elytral margin raised, subcarinate.</p></tp:treatment-sec><tp:treatment-sec sec-type="Relationships"><title>Relationships.</title><p><italic><tp:taxon-name>Andesianellus</tp:taxon-name></italic> is the sister genus of <italic><tp:taxon-name>Macrostyphlus</tp:taxon-name></italic>, ashypothesizedin previous analyses (<xref ref-type="bibr" rid="B5">Anderson and Morrone 1996</xref>; <xref ref-type="bibr" rid="B138">Morrone 1997a</xref>).</p></tp:treatment-sec><tp:treatment-sec sec-type="Biology"><title>Biology.</title><p>Species of this genus have been reported as leaf-litter inhabitants (<xref ref-type="bibr" rid="B5">Anderson and Morrone 1996</xref>).</p></tp:treatment-sec><tp:treatment-sec sec-type="Species included"><title>Species included.</title><p><italic><tp:taxon-name>Andesianellus carltoni</tp:taxon-name></italic> Anderson &amp; Morrone, 1996; <italic><tp:taxon-name>Andesianellus cotopaxi</tp:taxon-name></italic> Anderson &amp; Morrone, 1996; <italic><tp:taxon-name>Andesianellus fulgidus</tp:taxon-name></italic> Anderson &amp; Morrone, 1996; <italic><tp:taxon-name>Andesianellus hermani</tp:taxon-name></italic> Anderson &amp; Morrone, 1996; <italic><tp:taxon-name>Andesianellus masneri</tp:taxon-name></italic> Anderson &amp; Morrone, 1996; <italic><tp:taxon-name>Andesianellus microphthalmicus</tp:taxon-name></italic> Anderson &amp; Morrone, 1996; <italic><tp:taxon-name>Andesianellus minutus</tp:taxon-name></italic> Anderson &amp; Morrone, 1996; <italic><tp:taxon-name>Andesianellus planirostris</tp:taxon-name></italic> Anderson &amp; Morrone, 1996; <italic><tp:taxon-name>Andesianellus tricarinatus</tp:taxon-name></italic> Anderson &amp; Morrone, 1996.</p></tp:treatment-sec><tp:treatment-sec sec-type="Geographical distribution"><title>Geographical distribution.</title><p>South American Transition Zone (North Andean Paramo biogeographical province), in Colombia, Ecuador and Peru (<xref ref-type="bibr" rid="B5">Anderson and Morrone 1996</xref>).</p><!--PageBreak--></tp:treatment-sec><tp:treatment-sec sec-type="Material examined"><title>Material examined.</title><p><italic><tp:taxon-name>Andesianellus carltoni</tp:taxon-name></italic> (CMNC), <italic><tp:taxon-name>Andesianellus cotopaxi</tp:taxon-name></italic> (AMNH), <italic><tp:taxon-name>Andesianellus fulgidus</tp:taxon-name></italic> (CMNC), <italic><tp:taxon-name>Andesianellus hermani</tp:taxon-name></italic> (AMNH), <italic><tp:taxon-name>Andesianellus masneri</tp:taxon-name></italic> (CMNC), <italic><tp:taxon-name>Andesianellus microphthalmicus</tp:taxon-name></italic> (CMNC, MLP), <italic><tp:taxon-name>Andesianellus minutus</tp:taxon-name></italic> (CMNC, FMNH), <italic><tp:taxon-name>Andesianellus planirostris</tp:taxon-name></italic> (AMNH, BMNH, CMNC, CWOB, FMNH, MLP, USNM), <italic><tp:taxon-name>Andesianellus tricarinatus</tp:taxon-name></italic> (CMNC, FMNH).</p></tp:treatment-sec><ref-list><ref id="B5"><mixed-citation xmlns:xlink="http://www.w3.org/1999/xlink" xlink:type="simple"><person-group><name name-style="western"><surname>Anderson</surname><given-names>RS</given-names></name><name name-style="western"><surname>Morrone</surname><given-names>JJ</given-names></name></person-group> (<year>1996</year>)<article-title> A new genus of microphtalmic Rhytirrhinini from Andean leaf litter (Coleoptera: Curculionidae).</article-title><source>Entomologica Scandinavica </source><volume>27</volume>: <fpage>259</fpage>-<lpage>278</lpage>. doi: <ext-link ext-link-type="uri" xlink:href="http://dx.doi.org/10.1163/187631296X00098" xlink:type="simple">10.1163/187631296X00098</ext-link></mixed-citation></ref><ref id="B138"><mixed-citation xmlns:xlink="http://www.w3.org/1999/xlink" xlink:type="simple"><person-group><name name-style="western"><surname>Morrone</surname><given-names>JJ</given-names></name></person-group> (<year>1997a</year>)<article-title> Cladistics of the New World genera of Listroderina (Coleoptera: Curculionidae: Rhytirrhinini).</article-title><source>Cladistics </source><volume>13</volume>: <fpage>247</fpage>-<lpage>266</lpage>. doi: <ext-link ext-link-type="uri" xlink:href="http://dx.doi.org/10.1111/j.1096-0031.1997.tb00318.x" xlink:type="simple">10.1111/j.1096-0031.1997.tb00318.x</ext-link></mixed-citation></ref></ref-list></tp:taxon-treatment>
