# Supplementary material for: The subtribes and genera of the tribe Listroderini (Coleoptera, Curculionidae, Cyclominae): Phylogenetic analysis with systematic and biogeographical accounts
Source: Zookeys. 2013 Feb 28;(273):15–71. doi: 10.3897/zookeys.273.4116 (PMC3677366; doi:10.3897/zookeys.273.4116)
Supplement: XML Treatment for Nacodius [file zookeys.273.4116-treatment7.xml]

<!DOCTYPE tp:taxon-treatment
  PUBLIC "-//TaxonX//DTD Taxonomic Treatment Publishing DTD v0 20100105//EN" "tax-treatment-NSO.dtd">
<tp:taxon-treatment xmlns:tp="http://www.plazi.org/taxpub"><tp:treatment-meta><mixed-citation publication-type="journal"><person-group><name><surname>Morrone</surname><given-names>Juan J.</given-names></name></person-group><article-title>The subtribes and genera of the tribe Listroderini (Coleoptera, Curculionidae, Cyclominae): Phylogenetic analysis with systematic and biogeographical accounts</article-title><source>Zookeys</source><day>28</day><month>2</month><year>2013</year><volume>2013</volume><issue>273</issue><fpage>15</fpage><lpage>71</lpage><pub-id pub-id-type="doi">10.3897/zookeys.273.4116</pub-id></mixed-citation></tp:treatment-meta><tp:nomenclature><tp:taxon-name>
                            <tp:taxon-name-part taxon-name-part-type="genus">Nacodius</tp:taxon-name-part>
                        <object-id xmlns:xlink="http://www.w3.org/1999/xlink" xlink:type="simple">http://species-id.net/wiki/Nacodius</object-id>
								</tp:taxon-name><tp:taxon-authority>Morrone, 1994</tp:taxon-authority><tp:nomenclature-citation-list><tp:nomenclature-citation><tp:taxon-name>Nacodius</tp:taxon-name><comment> Morrone, 1994e: 3.</comment></tp:nomenclature-citation></tp:nomenclature-citation-list></tp:nomenclature><tp:treatment-sec sec-type="Type species"><title>Type species.</title><p><italic><tp:taxon-name>Nacodius martitae</tp:taxon-name></italic> Morrone, 1994.</p></tp:treatment-sec><tp:treatment-sec sec-type="Diagnosis"><title>Diagnosis.</title><p>Small (4.6–6.9 mm); vestiture of seta-like scales and setae; eyes large, slightly convex; pronotum lacking postocular lobes, with disc smooth, polished; elytra with intervals flat.</p></tp:treatment-sec><tp:treatment-sec sec-type="Relationships"><title>Relationships.</title><p><italic><tp:taxon-name>Nacodius</tp:taxon-name></italic> is the sister genus to <italic><tp:taxon-name>Amathynetoides</tp:taxon-name></italic>, and both are placed in <tp:taxon-name>Macrostyphlina</tp:taxon-name>. In a previous analysis (<xref ref-type="bibr" rid="B138">Morrone 1997a</xref>) <italic><tp:taxon-name>Nacodius</tp:taxon-name></italic> was placed in the <italic><tp:taxon-name>Antarctobius</tp:taxon-name></italic> generic group (= <tp:taxon-name>Listroderina</tp:taxon-name>).</p><!--PageBreak--></tp:treatment-sec><tp:treatment-sec sec-type="Species included"><title>Species included.</title><p><italic><tp:taxon-name>Nacodius alectrus</tp:taxon-name></italic> Morrone, 1994; <italic><tp:taxon-name>Nacodius brevirostris</tp:taxon-name></italic> (Voss, 1954); <italic><tp:taxon-name>Nacodius martitae</tp:taxon-name></italic> Morrone, 1994; <italic><tp:taxon-name>Nacodius omissus</tp:taxon-name></italic> (Kuschel, 1952).</p></tp:treatment-sec><tp:treatment-sec sec-type="Geographical distribution"><title>Geographical distribution.</title><p>South American Transition Zone (North Andean Paramo and Puna biogeographical provinces), in Ecuador and Peru (<xref ref-type="bibr" rid="B134">Morrone 1994e</xref>).</p></tp:treatment-sec><tp:treatment-sec sec-type="Material examined"><title>Material examined.</title><p><italic><tp:taxon-name>Nacodius alectrus</tp:taxon-name></italic> (CWOB), <italic><tp:taxon-name>Nacodius brevirostris</tp:taxon-name></italic> (SMTD), <italic><tp:taxon-name>Nacodius martitae</tp:taxon-name></italic> (AMNH, CWOB, MLP, MZFC) and <italic><tp:taxon-name>Nacodius omissus</tp:taxon-name></italic> (BMNH).</p></tp:treatment-sec><ref-list><ref id="B138"><mixed-citation xmlns:xlink="http://www.w3.org/1999/xlink" xlink:type="simple"><person-group><name name-style="western"><surname>Morrone</surname><given-names>JJ</given-names></name></person-group> (<year>1997a</year>)<article-title> Cladistics of the New World genera of Listroderina (Coleoptera: Curculionidae: Rhytirrhinini).</article-title><source>Cladistics </source><volume>13</volume>: <fpage>247</fpage>-<lpage>266</lpage>. doi: <ext-link ext-link-type="uri" xlink:href="http://dx.doi.org/10.1111/j.1096-0031.1997.tb00318.x" xlink:type="simple">10.1111/j.1096-0031.1997.tb00318.x</ext-link></mixed-citation></ref><ref id="B134"><mixed-citation xmlns:xlink="http://www.w3.org/1999/xlink" xlink:type="simple"><person-group><name name-style="western"><surname>Morrone</surname><given-names>JJ</given-names></name></person-group> (<year>1994e</year>)<article-title> Clarification of the taxonomic status of species formerly placed in <italic>Listroderes</italic> Schoenherr (Coleoptera: Curculionidae), with the description of a new genus.</article-title><source>American Museum Novitates</source><volume>3093</volume>: <fpage>1</fpage>-<lpage>11</lpage>.</mixed-citation></ref></ref-list></tp:taxon-treatment>
