# Supplementary material for: The subtribes and genera of the tribe Listroderini (Coleoptera, Curculionidae, Cyclominae): Phylogenetic analysis with systematic and biogeographical accounts
Source: Zookeys. 2013 Feb 28;(273):15–71. doi: 10.3897/zookeys.273.4116 (PMC3677366; doi:10.3897/zookeys.273.4116)
Supplement: XML Treatment for Puranius [file zookeys.273.4116-treatment8.xml]

<!DOCTYPE tp:taxon-treatment
  PUBLIC "-//TaxonX//DTD Taxonomic Treatment Publishing DTD v0 20100105//EN" "tax-treatment-NSO.dtd">
<tp:taxon-treatment xmlns:tp="http://www.plazi.org/taxpub"><tp:treatment-meta><mixed-citation publication-type="journal"><person-group><name><surname>Morrone</surname><given-names>Juan J.</given-names></name></person-group><article-title>The subtribes and genera of the tribe Listroderini (Coleoptera, Curculionidae, Cyclominae): Phylogenetic analysis with systematic and biogeographical accounts</article-title><source>Zookeys</source><day>28</day><month>2</month><year>2013</year><volume>2013</volume><issue>273</issue><fpage>15</fpage><lpage>71</lpage><pub-id pub-id-type="doi">10.3897/zookeys.273.4116</pub-id></mixed-citation></tp:treatment-meta><tp:nomenclature><tp:taxon-name>
                            <tp:taxon-name-part taxon-name-part-type="genus">Puranius</tp:taxon-name-part>
                        <object-id xmlns:xlink="http://www.w3.org/1999/xlink" xlink:type="simple">http://species-id.net/wiki/Puranius</object-id>
								</tp:taxon-name><tp:taxon-authority>Germain, 1895</tp:taxon-authority><xref ref-type="fig" rid="F4">Fig. 19</xref><tp:nomenclature-citation-list><tp:nomenclature-citation><tp:taxon-name>Puranius</tp:taxon-name><comment> Germain, 1895: 313.</comment></tp:nomenclature-citation><tp:nomenclature-citation><tp:taxon-name>Puranus</tp:taxon-name><comment> Germain, 1911: 205 (lapsus).</comment></tp:nomenclature-citation><tp:nomenclature-citation><tp:taxon-name>Reichertia</tp:taxon-name><comment> Enderlein, 1912: 31 (type species: <italic><tp:taxon-name>Listroderes sculpticollis</tp:taxon-name></italic> Enderlein, 1907, by original designation).</comment></tp:nomenclature-citation></tp:nomenclature-citation-list></tp:nomenclature><tp:treatment-sec sec-type="Type species"><title>Type species.</title><p><italic><tp:taxon-name>Puranius inaequalis</tp:taxon-name></italic> Germain, 1896 (subsequent designation by Morrone, 1994c).</p></tp:treatment-sec><tp:treatment-sec sec-type="Relationships"><title>Relationships.</title><p><italic><tp:taxon-name>Puranius</tp:taxon-name></italic> is the sister genus to <italic><tp:taxon-name>Amathynetoides-Nacodius</tp:taxon-name></italic>.</p></tp:treatment-sec><tp:treatment-sec sec-type="Diagnosis"><title>Diagnosis.</title><p>Small to very small (1.9–6.5 mm); vestiture of subcircular scales and setae; pronotum transverse to strongly transverse; metanepisternal suture present, complete; elytra oblong-oval, with small, rounded tubercles.</p></tp:treatment-sec><tp:treatment-sec sec-type="Species included"><title>Species included.</title><p><italic><tp:taxon-name>Puranius argentinensis</tp:taxon-name></italic> Morrone, 1994; <italic><tp:taxon-name>Puranius australis</tp:taxon-name></italic> Germain, 1896; <italic><tp:taxon-name>Puranius championi</tp:taxon-name></italic> (Kuschel, 1952); <italic><tp:taxon-name>Puranius dubius</tp:taxon-name></italic> (Germain, 1896); <italic><tp:taxon-name>Puranius elguetai</tp:taxon-name></italic> Morrone, 1994; <italic><tp:taxon-name>Puranius exsculpticollis</tp:taxon-name></italic> (Enderlein, 1907); <italic><tp:taxon-name>Puranius fasciculiger</tp:taxon-name></italic> (Blanchard, 1851); <italic><tp:taxon-name>Puranius hispidus</tp:taxon-name></italic> (Germain, 1896); <italic><tp:taxon-name>Puranius inaequalis</tp:taxon-name></italic> Germain, 1896; <italic><tp:taxon-name>Puranius midas</tp:taxon-name></italic> Morrone, 1994; <italic><tp:taxon-name>Puranius nigrinus</tp:taxon-name></italic> (Fairmaire, 1884); <italic><tp:taxon-name>Puranius obrienorum</tp:taxon-name></italic> Morrone, 1994; <italic><tp:taxon-name>Puranius pusillus</tp:taxon-name></italic> Morrone, 1994; <italic><tp:taxon-name>Puranius scaber</tp:taxon-name></italic> (Enderlein, 1907); <italic><tp:taxon-name>Puranius sylvanius</tp:taxon-name></italic> Morrone, 1994; <italic><tp:taxon-name>Puranius torosus</tp:taxon-name></italic> Morrone, 1994; <italic><tp:taxon-name>Puranius tothus</tp:taxon-name></italic> Morrone, 1994; <italic><tp:taxon-name>Puranius tuberosus</tp:taxon-name></italic> Germain, 1896; <italic><tp:taxon-name>Puranius verrucosus</tp:taxon-name></italic> (Germain, 1896); <italic><tp:taxon-name>Puranius vulgaris</tp:taxon-name></italic> Morrone, 1994.</p></tp:treatment-sec><tp:treatment-sec sec-type="Host plants"><title>Host plants.</title><p><italic><tp:taxon-name>Puranius argentinensis</tp:taxon-name></italic>:<italic><tp:taxon-name>Mulinum</tp:taxon-name></italic> sp. (<tp:taxon-name>Apiaceae</tp:taxon-name>); <italic><tp:taxon-name>Puranius championi</tp:taxon-name></italic>: <italic><tp:taxon-name>Poa flabellata</tp:taxon-name></italic> (Lam.) Raspail (<tp:taxon-name>Poaceae</tp:taxon-name>); <italic><tp:taxon-name>Puranius fasciculiger</tp:taxon-name></italic>: <italic><tp:taxon-name>Senecio smithii</tp:taxon-name></italic> DC (<tp:taxon-name>Asteraceae</tp:taxon-name>); <italic><tp:taxon-name>Puranius nigrinus</tp:taxon-name></italic>: <italic><tp:taxon-name>Taraxacum officinale</tp:taxon-name></italic> Weber ex F. H. Wigg. (<tp:taxon-name>Asteraceae</tp:taxon-name>) and <italic><tp:taxon-name>Nothofagus</tp:taxon-name></italic> sp. (<tp:taxon-name>Nothofagaceae</tp:taxon-name>); <italic><tp:taxon-name>Puranius vulgaris</tp:taxon-name></italic>: <italic><tp:taxon-name>Mulinum</tp:taxon-name></italic> sp. (<tp:taxon-name>Apiaceae</tp:taxon-name>); <italic><tp:taxon-name>Puranius scaber</tp:taxon-name></italic>: <italic><tp:taxon-name>Baccharis</tp:taxon-name></italic> sp. (<tp:taxon-name>Asteraceae</tp:taxon-name>) and <italic><tp:taxon-name>Ephedra</tp:taxon-name></italic> sp. (<tp:taxon-name>Ephedraceae</tp:taxon-name>) (Morrone, 1994c).</p></tp:treatment-sec><tp:treatment-sec sec-type="Geographical distribution"><title>Geographical distribution.</title><p>Andean region (Subantarctic and Central Chilean subregions) and South American Transition Zone, from southern Argentina, including the Falkland Islands (Islas Malvinas), to Peru (<xref ref-type="bibr" rid="B132">Morrone 1994c</xref>; <xref ref-type="bibr" rid="B162">Posadas 2008</xref>, 2012).</p></tp:treatment-sec><tp:treatment-sec sec-type="Material examined"><title>Material examined.</title><p><italic><tp:taxon-name>Puranius argentinensis</tp:taxon-name></italic> (AMNH, BMNH, MLP, MZFC), <italic><tp:taxon-name>Puranius australis</tp:taxon-name></italic> (AMNH, CWOB, MHNS, NZAC), <italic><tp:taxon-name>Puranius championi</tp:taxon-name></italic> (BMNH, CWOB, NZAC), <italic><tp:taxon-name>Puranius dubius</tp:taxon-name></italic> (CWOB, MHNS, NZAC), <italic><tp:taxon-name>Puranius elguetai</tp:taxon-name></italic> (AMNH, MHNS, MLP, MZFC), <italic><tp:taxon-name>Puranius exsculpticollis</tp:taxon-name></italic> (BMNH), <italic><tp:taxon-name>Puranius fasciculiger</tp:taxon-name></italic> (CWOB, MHNS, NZAC, USNM), <!--PageBreak--><italic><tp:taxon-name>Puranius hispidus</tp:taxon-name></italic> (CWOB, MHNS, NZAC), <italic><tp:taxon-name>Puranius inaequalis</tp:taxon-name></italic> (CMNC, CWOB, MHNS, MZFC, NZAC), <italic><tp:taxon-name>Puranius midas</tp:taxon-name></italic> (AMNH), <italic><tp:taxon-name>Puranius nigrinus</tp:taxon-name></italic> (ARPC, BMNH, CADIC, CBPC, CMNC, CNCI, CWOB, DEI, FIML, IPUM, MCZ, MHNS, MZFC, NZAC, USNM), <italic><tp:taxon-name>Puranius obrienorum</tp:taxon-name></italic> (AMNH, CMNC, CWOB, MLP, MZFC), <italic><tp:taxon-name>Puranius pusillus</tp:taxon-name></italic> (MHNS, MLP, MZFC), <italic><tp:taxon-name>Puranius scaber</tp:taxon-name></italic> (AMPC, BMNH, CWOB, NZAC), <italic><tp:taxon-name>Puranius sylvanius</tp:taxon-name></italic> (AMNH, BMNH, CMNC, MLP, MZFC), <italic><tp:taxon-name>Puranius torosus</tp:taxon-name></italic> (MHNS, MLP, MZFC), <italic><tp:taxon-name>Puranius tothus</tp:taxon-name></italic> (MHNS), <italic><tp:taxon-name>Puranius tuberosus</tp:taxon-name></italic> (CWOB, MHNS, NZAC), <italic><tp:taxon-name>Puranius verrucosus</tp:taxon-name></italic> (CMNC, CWOB, MHNS, MZFC, NZAC) and <italic><tp:taxon-name>Puranius vulgaris</tp:taxon-name></italic> (AMNH, BMNH, CMNC, MHNS, MLP, MZFC).</p></tp:treatment-sec><tp:treatment-sec><!--Section generated to contain objects referenced in tp:taxon-treatment.--><fig id="F4" position="float" orientation="portrait"><label>Figures 18–26.</label><caption><p>Habitus of representative <tp:taxon-name>Listroderini</tp:taxon-name>. <bold>18</bold> <italic><tp:taxon-name>Adioristidius hirsutus</tp:taxon-name></italic> <bold>19</bold> <italic><tp:taxon-name>Puranius nigrinus</tp:taxon-name></italic> <bold>20</bold> <italic><tp:taxon-name>Haversiella albolimbata</tp:taxon-name></italic> <bold>21</bold> <italic><tp:taxon-name>Listronotus bosqi</tp:taxon-name></italic> <bold>22</bold> <italic><tp:taxon-name>Neopachytychius squamosus</tp:taxon-name></italic> <bold>23</bold> <italic><tp:taxon-name>Falklandiellus suffodens</tp:taxon-name></italic> <bold>24</bold> <italic><tp:taxon-name>Falklandiopsis magellanica</tp:taxon-name></italic> <bold>25</bold> <italic><tp:taxon-name>Falklandius antarcticus</tp:taxon-name></italic> <bold>26</bold> <italic><tp:taxon-name>Gromilus veneris</tp:taxon-name></italic>.</p></caption><graphic xmlns:xlink="http://www.w3.org/1999/xlink" xlink:href="ZooKeys-273-015-g004.jpg" position="float" orientation="portrait" xlink:type="simple"/></fig></tp:treatment-sec><ref-list><ref id="B132"><mixed-citation xmlns:xlink="http://www.w3.org/1999/xlink" xlink:type="simple"><person-group><name name-style="western"><surname>Morrone</surname><given-names>JJ</given-names></name></person-group> (<year>1994c</year>)<article-title> Systematics, cladistics, and biogeography of the Andean weevil genera <italic>Macrostyphlus</italic>, <italic>Adioristidius</italic>, <italic>Puranius</italic>, and <italic>Amathynetoides</italic>, new genus (Coleoptera: Curculionidae).</article-title><source>American Museum Novitates </source><volume>3104</volume>: <fpage>1</fpage>-<lpage>63</lpage>.</mixed-citation></ref><ref id="B162"><mixed-citation xmlns:xlink="http://www.w3.org/1999/xlink" xlink:type="simple"><person-group><name name-style="western"><surname>Posadas</surname><given-names>P</given-names></name></person-group> (<year>2008</year>)<article-title> A preliminar overview of species composition and geographical distribution of Malvinian weevils (Insecta: Coleoptera: Curculionidae).</article-title><source>Zootaxa </source><volume>1704</volume>: <fpage>1</fpage>-<lpage>26</lpage>.</mixed-citation></ref></ref-list></tp:taxon-treatment>
