# Supplementary material for: The subtribes and genera of the tribe Listroderini (Coleoptera, Curculionidae, Cyclominae): Phylogenetic analysis with systematic and biogeographical accounts
Source: Zookeys. 2013 Feb 28;(273):15–71. doi: 10.3897/zookeys.273.4116 (PMC3677366; doi:10.3897/zookeys.273.4116)
Supplement: XML Treatment for Palaechthina [file zookeys.273.4116-treatment9.xml]

<!DOCTYPE tp:taxon-treatment
  PUBLIC "-//TaxonX//DTD Taxonomic Treatment Publishing DTD v0 20100105//EN" "tax-treatment-NSO.dtd">
<tp:taxon-treatment xmlns:tp="http://www.plazi.org/taxpub"><tp:treatment-meta><mixed-citation publication-type="journal"><person-group><name><surname>Morrone</surname><given-names>Juan J.</given-names></name></person-group><article-title>The subtribes and genera of the tribe Listroderini (Coleoptera, Curculionidae, Cyclominae): Phylogenetic analysis with systematic and biogeographical accounts</article-title><source>Zookeys</source><day>28</day><month>2</month><year>2013</year><volume>2013</volume><issue>273</issue><fpage>15</fpage><lpage>71</lpage><pub-id pub-id-type="doi">10.3897/zookeys.273.4116</pub-id></mixed-citation></tp:treatment-meta><tp:nomenclature><label>Subtribe</label><tp:taxon-name>
                            <tp:taxon-name-part taxon-name-part-type="subtribe">Palaechthina</tp:taxon-name-part>
                        </tp:taxon-name><tp:taxon-authority>Brinck, 1948</tp:taxon-authority><tp:taxon-status xmlns:xlink="http://www.w3.org/1999/xlink" xlink:type="simple">stat. n.</tp:taxon-status></tp:nomenclature><tp:treatment-sec sec-type="Palaechtini Brinck, 1948"><title>Palaechtini Brinck, 1948:</title><p> 43; <xref ref-type="bibr" rid="B25">Bouchard et al. 2011</xref>: 603 (incorrect original stem formation, not in prevailing usage).</p></tp:treatment-sec><tp:treatment-sec sec-type="Type genus"><title>Type genus.</title><p><italic><tp:taxon-name>Palaechthus</tp:taxon-name></italic> C. O. Waterhouse, 1884 (by original designation, as <italic><tp:taxon-name>Palaechtus</tp:taxon-name></italic>, incorrect subsequent spelling).</p></tp:treatment-sec><tp:treatment-sec sec-type="Diagnosis"><title>Diagnosis.</title><p>Rostrum slender, as long as or longer than pronotum (except for some species of <italic><tp:taxon-name>Listronotus</tp:taxon-name></italic> where the rostrum is shorter than pronotum); scrobes long, deep, sharply bordered, reaching eyes; scape usually short (not reaching anterior margin of eye when resting in scrobe); pronotum usually subclyndrical or subcircular; elytra oblong-oval to elongate-oval.</p></tp:treatment-sec><tp:treatment-sec sec-type="Biology"><title>Biology.</title><p>Most of the species of <tp:taxon-name>Palaechthina</tp:taxon-name> are associated to aquatic or semiaquatic plants, being found in wet or damp conditions (<xref ref-type="bibr" rid="B115">May 1970</xref>; <xref ref-type="bibr" rid="B153">O’Brien 1977</xref>, 1981; <xref ref-type="bibr" rid="B113">Marvaldi 1994</xref>; <xref ref-type="bibr" rid="B148">Morrone and O’Brien 2000</xref>). In contrast with the remaining <tp:taxon-name>Listroderini</tp:taxon-name>, larvae usually lead a more endophytic way of life inside the stems of several aquatic plants (Oberprieler, in press).</p></tp:treatment-sec><tp:treatment-sec sec-type="Included taxa"><title>Included taxa.</title><p>This subtribe includes the genera <italic><tp:taxon-name>Anorthorhinus</tp:taxon-name></italic>, <italic><tp:taxon-name>Gunodes</tp:taxon-name></italic>, <italic><tp:taxon-name>Haversiella</tp:taxon-name></italic>, <italic><tp:taxon-name>Inaccodes</tp:taxon-name></italic>, <italic><tp:taxon-name>Listronotus</tp:taxon-name></italic>, <italic><tp:taxon-name>Neopachytychius</tp:taxon-name></italic>, <italic><tp:taxon-name>Palaechthus</tp:taxon-name></italic>, <italic><tp:taxon-name>Palaechtodes</tp:taxon-name></italic>, <italic><tp:taxon-name>Steriphus</tp:taxon-name></italic> and <italic><tp:taxon-name>Tristanodes</tp:taxon-name></italic>. <italic><tp:taxon-name>Anorthorhinus</tp:taxon-name></italic> and <italic><tp:taxon-name>Steriphus</tp:taxon-name></italic> are Australian; <italic><tp:taxon-name>Gunodes</tp:taxon-name></italic>, <italic><tp:taxon-name>Inaccodes</tp:taxon-name></italic>, <italic><tp:taxon-name>Palaechthus</tp:taxon-name></italic>, <italic><tp:taxon-name>Palaechtodes</tp:taxon-name></italic> and <italic><tp:taxon-name>Tristanodes</tp:taxon-name></italic> are distributed in the Tristan da Cunha-Gough islands; and the remaining three genera are found in the Americas: <italic><tp:taxon-name>Haversiella</tp:taxon-name></italic> and <italic><tp:taxon-name>Neopachytychius</tp:taxon-name></italic> in South America and <italic><tp:taxon-name>Listronotus</tp:taxon-name></italic> has a disjunct distribution in South and North America.</p></tp:treatment-sec><tp:treatment-sec sec-type="Key to the genera of Palaechthina"><title>Key to the genera of <tp:taxon-name>Palaechthina</tp:taxon-name></title><table-wrap content-type="key" position="anchor" orientation="portrait"><table><tbody><tr><td rowspan="1" colspan="1">1</td><td rowspan="1" colspan="1">Funicular segment 1 subequal to or shorter than 2</td><td rowspan="1" colspan="1">2</td></tr><tr><td rowspan="1" colspan="1">–</td><td rowspan="1" colspan="1">Funicular segment 1 longer than 2</td><td rowspan="1" colspan="1">6</td></tr><tr><td rowspan="1" colspan="1">2</td><td rowspan="1" colspan="1">Elytra with intervals convex; North and South America</td><td rowspan="1" colspan="1"><italic><tp:taxon-name>Listronotus</tp:taxon-name></italic>(<xref ref-type="fig" rid="F4">Fig. 21</xref>)</td></tr><tr><td rowspan="1" colspan="1">–</td><td rowspan="1" colspan="1">Elytra with intervals flat; Tristan da Cunha-Gough islands</td><td rowspan="1" colspan="1">3</td></tr><tr><td rowspan="1" colspan="1">3</td><td rowspan="1" colspan="1">Small to very small (3.7–6.5 mm)</td><td rowspan="1" colspan="1"><italic><tp:taxon-name>Tristanodes</tp:taxon-name></italic></td></tr><tr><td rowspan="1" colspan="1">–</td><td rowspan="1" colspan="1">Medium-sized to large (7.0–12.0 mm)</td><td rowspan="1" colspan="1">4</td></tr><tr><td rowspan="1" colspan="1"><!--PageBreak-->4</td><td rowspan="1" colspan="1">Vestiture of subcircular scales and setae; pronotum subcircular; elytra oblong-oval</td><td rowspan="1" colspan="1"><italic><tp:taxon-name>Gunodes</tp:taxon-name></italic></td></tr><tr><td rowspan="1" colspan="1">–</td><td rowspan="1" colspan="1">Vestiture of seta-like scales and setae; pronotum subtrapezoidal or subclyndrical; elytra elongate-oval</td><td rowspan="1" colspan="1">5</td></tr><tr><td rowspan="1" colspan="1">5</td><td rowspan="1" colspan="1">Large (11.0–12.0 mm); rostral dorsal carinae absent; pronotum subtrapezoidal</td><td rowspan="1" colspan="1"><italic><tp:taxon-name>Palaechthus</tp:taxon-name></italic></td></tr><tr><td rowspan="1" colspan="1">–</td><td rowspan="1" colspan="1">Medium-sized (7.0–7.5 mm); rostral dorsal carinae present; pronotum subclyndrical</td><td rowspan="1" colspan="1"><italic><tp:taxon-name>Palaechtodes</tp:taxon-name></italic></td></tr><tr><td rowspan="1" colspan="1">6</td><td rowspan="1" colspan="1">Scape long (surpassing posterior margin of eye when resting in scrobe); elytra with anteapical tubercle</td><td rowspan="1" colspan="1"><italic><tp:taxon-name>Steriphus</tp:taxon-name></italic></td></tr><tr><td rowspan="1" colspan="1">–</td><td rowspan="1" colspan="1">Scape short (not reaching anterior margin of eye when resting in scrobe); elytra lacking anteapical tubercle</td><td rowspan="1" colspan="1">7</td></tr><tr><td rowspan="1" colspan="1">7</td><td rowspan="1" colspan="1">Vestiture of seta-like scales and setae; Australia and Tristan da Cunha-Gough islands</td><td rowspan="1" colspan="1">8</td></tr><tr><td rowspan="1" colspan="1">–</td><td rowspan="1" colspan="1">Vestiture of subcircular scales ans setae; South America</td><td rowspan="1" colspan="1">9</td></tr><tr><td rowspan="1" colspan="1">8</td><td rowspan="1" colspan="1">Funicular segments 3-6 elongate; club fusiform; pronotum subclyndrical; elytra with intervals convex; Australia</td><td rowspan="1" colspan="1"><italic><tp:taxon-name>Anorthorhinus</tp:taxon-name></italic></td></tr><tr><td rowspan="1" colspan="1">–</td><td rowspan="1" colspan="1">Funicular segments 3-6 globose; club inflated; pronotum subcircular; elytra with intervals flat; Tristan da Cunha-Gough islands</td><td rowspan="1" colspan="1"><italic><tp:taxon-name>Inaccodes</tp:taxon-name></italic></td></tr><tr><td rowspan="1" colspan="1">9</td><td rowspan="1" colspan="1">Vestiture of subcircular scales and setae; rostral dorsal carinae present; mandibles long and narrow; antennal insertion distal; postocular lobes slightly developed; elytra oblong-oval; tibiae with spurs</td><td rowspan="1" colspan="1"><italic><tp:taxon-name>Neopachytychius</tp:taxon-name></italic>(<xref ref-type="fig" rid="F4">Fig. 22</xref>)</td></tr><tr><td rowspan="1" colspan="1">–</td><td rowspan="1" colspan="1">Vestiture of subcircular scales only; rostral dorsal carinae absent; mandibles robust; antennal insertion at the middle of the rostrum; postocular lobes absent; elytra elongate-oval; tibiae lacking spurs</td><td rowspan="1" colspan="1"><italic><tp:taxon-name>Haversiella</tp:taxon-name></italic>(<xref ref-type="fig" rid="F4">Fig. 20</xref>)</td></tr></tbody></table></table-wrap></tp:treatment-sec><tp:treatment-sec><!--Section generated to contain objects referenced in tp:taxon-treatment.--><fig id="F4" position="float" orientation="portrait"><label>Figures 18–26.</label><caption><p>Habitus of representative <tp:taxon-name>Listroderini</tp:taxon-name>. <bold>18</bold> <italic><tp:taxon-name>Adioristidius hirsutus</tp:taxon-name></italic> <bold>19</bold> <italic><tp:taxon-name>Puranius nigrinus</tp:taxon-name></italic> <bold>20</bold> <italic><tp:taxon-name>Haversiella albolimbata</tp:taxon-name></italic> <bold>21</bold> <italic><tp:taxon-name>Listronotus bosqi</tp:taxon-name></italic> <bold>22</bold> <italic><tp:taxon-name>Neopachytychius squamosus</tp:taxon-name></italic> <bold>23</bold> <italic><tp:taxon-name>Falklandiellus suffodens</tp:taxon-name></italic> <bold>24</bold> <italic><tp:taxon-name>Falklandiopsis magellanica</tp:taxon-name></italic> <bold>25</bold> <italic><tp:taxon-name>Falklandius antarcticus</tp:taxon-name></italic> <bold>26</bold> <italic><tp:taxon-name>Gromilus veneris</tp:taxon-name></italic>.</p></caption><graphic xmlns:xlink="http://www.w3.org/1999/xlink" xlink:href="ZooKeys-273-015-g004.jpg" position="float" orientation="portrait" xlink:type="simple"/></fig></tp:treatment-sec><ref-list><ref id="B25"><mixed-citation xmlns:xlink="http://www.w3.org/1999/xlink" xlink:type="simple"><person-group><name name-style="western"><surname>Bouchard</surname><given-names>P</given-names></name><name name-style="western"><surname>Bousquet</surname><given-names>Y</given-names></name><name name-style="western"><surname>Davies</surname><given-names>AE</given-names></name><name name-style="western"><surname>Alonso-Zarazaga</surname><given-names>MA</given-names></name><name name-style="western"><surname>Lawrence</surname><given-names>JF</given-names></name><name name-style="western"><surname>Lyal</surname><given-names>CHC</given-names></name><name name-style="western"><surname>Newton</surname><given-names>AF</given-names></name><name name-style="western"><surname>Reid</surname><given-names>CAM</given-names></name><name name-style="western"><surname>Schmitt</surname><given-names>M</given-names></name><name name-style="western"><surname>Ślipiński</surname><given-names>SA</given-names></name><name name-style="western"><surname>Smith</surname><given-names>ABT</given-names></name></person-group> (<year>2011</year>)<article-title> Family-group names in Coleoptera (Insecta).</article-title><source>Zookeys </source><volume>88</volume>: <fpage>1</fpage>-<lpage>972</lpage>. doi: <ext-link ext-link-type="uri" xlink:href="http://dx.doi.org/10.3897/zookeys.88.807" xlink:type="simple">10.3897/zookeys.88.807</ext-link></mixed-citation></ref><ref id="B115"><mixed-citation xmlns:xlink="http://www.w3.org/1999/xlink" xlink:type="simple"><person-group><name name-style="western"><surname>May</surname><given-names>BM</given-names></name></person-group> (<year>1970</year>)<article-title> Aquatic adaptation in the larva of <italic>Desiantha ascita</italic> (Coleoptera: Curculionidae).</article-title><source>New Zealand Entomologist </source><volume>4</volume>: <fpage>7</fpage>-<lpage>11</lpage>. doi: <ext-link ext-link-type="uri" xlink:href="http://dx.doi.org/10.1080/00779962.1970.9723066" xlink:type="simple">10.1080/00779962.1970.9723066</ext-link></mixed-citation></ref><ref id="B153"><mixed-citation xmlns:xlink="http://www.w3.org/1999/xlink" xlink:type="simple"><person-group><name name-style="western"><surname>O’Brien</surname><given-names>CW</given-names></name></person-group> (<year>1977</year>)<source> The semiaquatic weevil genus <italic>Listronotus</italic> in Mexico and Central America (Coleoptera: Curculionidae: Cylindrorhininae). Transactions of the Entomological Society of America 70: 804814.</source></mixed-citation></ref><ref id="B113"><mixed-citation xmlns:xlink="http://www.w3.org/1999/xlink" xlink:type="simple"><person-group><name name-style="western"><surname>Marvaldi</surname><given-names>AE</given-names></name></person-group> (<year>1994</year>)<article-title> Estudio taxonómico del género <italic>Neopachytychius</italic> Hustache (Coleoptera: Curculionidae).</article-title><source>Revista de la Sociedad Entomológica Argentina </source><volume>53</volume>: <fpage>57</fpage>-<lpage>63</lpage>.</mixed-citation></ref><ref id="B148"><mixed-citation xmlns:xlink="http://www.w3.org/1999/xlink" xlink:type="simple"><person-group><name name-style="western"><surname>Morrone</surname><given-names>JJ</given-names></name><name name-style="western"><surname>O’Brien</surname><given-names>CW</given-names></name></person-group> (<year>2000</year>)<article-title> The aquatic and semiaquatic weevils (Coleoptera: Curculionoidea: Curculionidae, Dryophthoridae and Erirhinidae) of Argentina, with indication of their host plants. Physis (Buenos Aires) secc.</article-title><source>C, </source><volume>57</volume>: <fpage>25</fpage>-<lpage>37</lpage>.</mixed-citation></ref></ref-list></tp:taxon-treatment>
