# Supplementary material for: The subtribes and genera of the tribe Listroderini (Coleoptera, Curculionidae, Cyclominae): Phylogenetic analysis with systematic and biogeographical accounts
Source: Zookeys. 2013 Feb 28;(273):15–71. doi: 10.3897/zookeys.273.4116 (PMC3677366; doi:10.3897/zookeys.273.4116)
Supplement: XML Treatment for Anorthorhinus [file zookeys.273.4116-treatment10.xml]

<!DOCTYPE tp:taxon-treatment
  PUBLIC "-//TaxonX//DTD Taxonomic Treatment Publishing DTD v0 20100105//EN" "tax-treatment-NSO.dtd">
<tp:taxon-treatment xmlns:tp="http://www.plazi.org/taxpub"><tp:treatment-meta><mixed-citation publication-type="journal"><person-group><name><surname>Morrone</surname><given-names>Juan J.</given-names></name></person-group><article-title>The subtribes and genera of the tribe Listroderini (Coleoptera, Curculionidae, Cyclominae): Phylogenetic analysis with systematic and biogeographical accounts</article-title><source>Zookeys</source><day>28</day><month>2</month><year>2013</year><volume>2013</volume><issue>273</issue><fpage>15</fpage><lpage>71</lpage><pub-id pub-id-type="doi">10.3897/zookeys.273.4116</pub-id></mixed-citation></tp:treatment-meta><tp:nomenclature><tp:taxon-name>
                            <tp:taxon-name-part taxon-name-part-type="genus">Anorthorhinus</tp:taxon-name-part>
                        <object-id xmlns:xlink="http://www.w3.org/1999/xlink" xlink:type="simple">http://species-id.net/wiki/Anorthorhinus</object-id>
								</tp:taxon-name><tp:taxon-authority>Blackburn, 1890</tp:taxon-authority><tp:nomenclature-citation-list><tp:nomenclature-citation><tp:taxon-name>Anorthorhinus</tp:taxon-name><comment> Blackburn, 1890: 327.</comment></tp:nomenclature-citation><tp:nomenclature-citation><tp:taxon-name>Anorthorrhinus</tp:taxon-name><comment> Sharp, 1892: 148 (lapsus).</comment></tp:nomenclature-citation></tp:nomenclature-citation-list></tp:nomenclature><tp:treatment-sec sec-type="Type species"><title>Type species.</title><p><italic><tp:taxon-name>Anorthorhinus pictipes</tp:taxon-name></italic> Blackburn, 1890 (by indication, monotypy).</p></tp:treatment-sec><tp:treatment-sec sec-type="Diagnosis"><title>Diagnosis.</title><p>Small to very small (2.5–6.0 mm); vestiture of seta-like scales and setae; funicular segments 3-6 elongate; club fusiform; pronotum subclyndrical; elytra with intervals convex.</p></tp:treatment-sec><tp:treatment-sec sec-type="Relationships"><title>Relationships.</title><p><italic><tp:taxon-name>Anorthorhinus</tp:taxon-name></italic> is the sister genus to the clade comprising <italic><tp:taxon-name>Haversiella</tp:taxon-name></italic>, <italic><tp:taxon-name>Neopachytychius</tp:taxon-name></italic> and the five genera from the Tristan da Cunha-Gough islands.</p></tp:treatment-sec><tp:treatment-sec sec-type="Species included"><title>Species included.</title><p><italic><tp:taxon-name>Anorthorhinus apicalis</tp:taxon-name></italic> Lea, 1899; <italic><tp:taxon-name>Anorthorhinus brevicornis</tp:taxon-name></italic> Lea, 1899; <italic><tp:taxon-name>Anorthorhinus pictipes</tp:taxon-name></italic> Blackburn, 1890.</p></tp:treatment-sec><tp:treatment-sec sec-type="Geographical distribution"><title>Geographical distribution.</title><p>Australia (<xref ref-type="bibr" rid="B151">Oberprieler 2010</xref>).</p></tp:treatment-sec><tp:treatment-sec sec-type="Material examined"><title>Material examined.</title><p><italic><tp:taxon-name>Anorthorhinus apicalis</tp:taxon-name></italic> (MZFC) and <italic><tp:taxon-name>Anorthorhinus pictipes</tp:taxon-name></italic> (MZFC).</p><!--PageBreak--></tp:treatment-sec><ref-list><ref id="B151"><mixed-citation xmlns:xlink="http://www.w3.org/1999/xlink" xlink:type="simple"><person-group><name name-style="western"><surname>Oberprieler</surname><given-names>RG</given-names></name></person-group> (<year>2010</year>)<article-title> A reclassification of the weevil subfamily Cyclominae (Coleoptera: Curculionidae).</article-title><source>Zootaxa </source><volume>2515</volume>: <fpage>1</fpage>-<lpage>35</lpage>.</mixed-citation></ref></ref-list></tp:taxon-treatment>
