# Supplementary material for: The subtribes and genera of the tribe Listroderini (Coleoptera, Curculionidae, Cyclominae): Phylogenetic analysis with systematic and biogeographical accounts
Source: Zookeys. 2013 Feb 28;(273):15–71. doi: 10.3897/zookeys.273.4116 (PMC3677366; doi:10.3897/zookeys.273.4116)
Supplement: XML Treatment for Haversiella [file zookeys.273.4116-treatment12.xml]

<!DOCTYPE tp:taxon-treatment
  PUBLIC "-//TaxonX//DTD Taxonomic Treatment Publishing DTD v0 20100105//EN" "tax-treatment-NSO.dtd">
<tp:taxon-treatment xmlns:tp="http://www.plazi.org/taxpub"><tp:treatment-meta><mixed-citation publication-type="journal"><person-group><name><surname>Morrone</surname><given-names>Juan J.</given-names></name></person-group><article-title>The subtribes and genera of the tribe Listroderini (Coleoptera, Curculionidae, Cyclominae): Phylogenetic analysis with systematic and biogeographical accounts</article-title><source>Zookeys</source><day>28</day><month>2</month><year>2013</year><volume>2013</volume><issue>273</issue><fpage>15</fpage><lpage>71</lpage><pub-id pub-id-type="doi">10.3897/zookeys.273.4116</pub-id></mixed-citation></tp:treatment-meta><tp:nomenclature><tp:taxon-name>
                            <tp:taxon-name-part taxon-name-part-type="genus">Haversiella</tp:taxon-name-part>
                        <object-id xmlns:xlink="http://www.w3.org/1999/xlink" xlink:type="simple">http://species-id.net/wiki/Haversiella</object-id>
								</tp:taxon-name><tp:taxon-authority>Schweiger, 1959</tp:taxon-authority><xref ref-type="fig" rid="F4">Fig. 20</xref><tp:nomenclature-citation-list><tp:nomenclature-citation><tp:taxon-name>Haversia</tp:taxon-name><comment> Champion, 1918a: 185 (<italic>non</italic> Röwer, 1913).</comment></tp:nomenclature-citation><tp:nomenclature-citation><tp:taxon-name>Haversiella</tp:taxon-name><comment> Schweiger, 1959: 42 (replacement name for <italic><tp:taxon-name>Haversia</tp:taxon-name></italic>).</comment></tp:nomenclature-citation></tp:nomenclature-citation-list></tp:nomenclature><tp:treatment-sec sec-type="Type species"><title>Type species.</title><p><italic><tp:taxon-name>Haversiella albolimbata</tp:taxon-name></italic> Champion, 1918 (by original designation).</p></tp:treatment-sec><tp:treatment-sec sec-type="Relationships"><title>Relationships.</title><p><italic><tp:taxon-name>Haversiella</tp:taxon-name></italic> is the sister genus to <italic><tp:taxon-name>Neopachytychius</tp:taxon-name></italic>, andboth constitute the sister group to the five genera from the Tristan da Cunha-Gough islands.</p></tp:treatment-sec><tp:treatment-sec sec-type="Diagnosis"><title>Diagnosis.</title><p>Very small (3.0–3.9 mm); vestiture of subcircular scales only; maxillary mala lacking teeth; antennal insertion at the middle of the rostrum; pronotum subcircular; elytra elongate-oval; tibiae lacking spurs; plate of female sternum 8 reduced.</p></tp:treatment-sec><tp:treatment-sec sec-type="Species included"><title>Species included.</title><p><italic><tp:taxon-name>Haversiella albolimbata</tp:taxon-name></italic> (Champion, 1918).</p></tp:treatment-sec><tp:treatment-sec sec-type="Host plants"><title>Host plants.</title><p>Bryophytes (<xref ref-type="bibr" rid="B133">Morrone 1994d</xref>).</p></tp:treatment-sec><tp:treatment-sec sec-type="Geographical distribution"><title>Geographical distribution.</title><p>Southern Argentina, including the Falkland Islands (Islas Malvinas), and southern Chile (<xref ref-type="bibr" rid="B133">Morrone 1994d</xref>; <xref ref-type="bibr" rid="B162">Posadas 2008</xref>, 2012).</p></tp:treatment-sec><tp:treatment-sec sec-type="Material examined"><title>Material examined.</title><p><italic><tp:taxon-name>Haversiella albolimbata</tp:taxon-name></italic> (BMNH, MHNS, MZFC, USNM).</p></tp:treatment-sec><tp:treatment-sec><!--Section generated to contain objects referenced in tp:taxon-treatment.--><fig id="F4" position="float" orientation="portrait"><label>Figures 18–26.</label><caption><p>Habitus of representative <tp:taxon-name>Listroderini</tp:taxon-name>. <bold>18</bold> <italic><tp:taxon-name>Adioristidius hirsutus</tp:taxon-name></italic> <bold>19</bold> <italic><tp:taxon-name>Puranius nigrinus</tp:taxon-name></italic> <bold>20</bold> <italic><tp:taxon-name>Haversiella albolimbata</tp:taxon-name></italic> <bold>21</bold> <italic><tp:taxon-name>Listronotus bosqi</tp:taxon-name></italic> <bold>22</bold> <italic><tp:taxon-name>Neopachytychius squamosus</tp:taxon-name></italic> <bold>23</bold> <italic><tp:taxon-name>Falklandiellus suffodens</tp:taxon-name></italic> <bold>24</bold> <italic><tp:taxon-name>Falklandiopsis magellanica</tp:taxon-name></italic> <bold>25</bold> <italic><tp:taxon-name>Falklandius antarcticus</tp:taxon-name></italic> <bold>26</bold> <italic><tp:taxon-name>Gromilus veneris</tp:taxon-name></italic>.</p></caption><graphic xmlns:xlink="http://www.w3.org/1999/xlink" xlink:href="ZooKeys-273-015-g004.jpg" position="float" orientation="portrait" xlink:type="simple"/></fig></tp:treatment-sec><ref-list><ref id="B133"><mixed-citation xmlns:xlink="http://www.w3.org/1999/xlink" xlink:type="simple"><person-group><name name-style="western"><surname>Morrone</surname><given-names>JJ</given-names></name></person-group> (<year>1994d</year>)<article-title> Cladistic placement of the Subantarctic genus <italic>Haversiella</italic> (Coleoptera: Curculionidae).</article-title><source>Journal of the New York Entomological Society </source><volume>102</volume>: <fpage>299</fpage>-<lpage>302</lpage>.</mixed-citation></ref><ref id="B162"><mixed-citation xmlns:xlink="http://www.w3.org/1999/xlink" xlink:type="simple"><person-group><name name-style="western"><surname>Posadas</surname><given-names>P</given-names></name></person-group> (<year>2008</year>)<article-title> A preliminar overview of species composition and geographical distribution of Malvinian weevils (Insecta: Coleoptera: Curculionidae).</article-title><source>Zootaxa </source><volume>1704</volume>: <fpage>1</fpage>-<lpage>26</lpage>.</mixed-citation></ref></ref-list></tp:taxon-treatment>
