# Supplementary material for: The subtribes and genera of the tribe Listroderini (Coleoptera, Curculionidae, Cyclominae): Phylogenetic analysis with systematic and biogeographical accounts
Source: Zookeys. 2013 Feb 28;(273):15–71. doi: 10.3897/zookeys.273.4116 (PMC3677366; doi:10.3897/zookeys.273.4116)
Supplement: XML Treatment for Inaccodes [file zookeys.273.4116-treatment13.xml]

<!DOCTYPE tp:taxon-treatment
  PUBLIC "-//TaxonX//DTD Taxonomic Treatment Publishing DTD v0 20100105//EN" "tax-treatment-NSO.dtd">
<tp:taxon-treatment xmlns:tp="http://www.plazi.org/taxpub"><tp:treatment-meta><mixed-citation publication-type="journal"><person-group><name><surname>Morrone</surname><given-names>Juan J.</given-names></name></person-group><article-title>The subtribes and genera of the tribe Listroderini (Coleoptera, Curculionidae, Cyclominae): Phylogenetic analysis with systematic and biogeographical accounts</article-title><source>Zookeys</source><day>28</day><month>2</month><year>2013</year><volume>2013</volume><issue>273</issue><fpage>15</fpage><lpage>71</lpage><pub-id pub-id-type="doi">10.3897/zookeys.273.4116</pub-id></mixed-citation></tp:treatment-meta><tp:nomenclature><tp:taxon-name>
                            <tp:taxon-name-part taxon-name-part-type="genus">Inaccodes</tp:taxon-name-part>
                        <object-id xmlns:xlink="http://www.w3.org/1999/xlink" xlink:type="simple">http://species-id.net/wiki/Inaccodes</object-id>
								</tp:taxon-name><tp:taxon-authority>Brinck, 1948</tp:taxon-authority><tp:nomenclature-citation-list><tp:nomenclature-citation><tp:taxon-name>Inaccodes</tp:taxon-name><comment> Brinck, 1948: 52.</comment></tp:nomenclature-citation></tp:nomenclature-citation-list></tp:nomenclature><tp:treatment-sec sec-type="Type species"><title>Type species.</title><p><italic><tp:taxon-name>Inaccodes oblongus</tp:taxon-name></italic> Brinck, 1948.</p></tp:treatment-sec><tp:treatment-sec sec-type="Diagnosis"><title>Diagnosis.</title><p>Small (4.5 mm); vestiture of seta-like scales and setae; funicular segments 3-6 globose; club inflated; pronotum subcircular; elytra with intervals flat.</p><!--PageBreak--></tp:treatment-sec><tp:treatment-sec sec-type="Relationships"><title>Relationships.</title><p><italic><tp:taxon-name>Inaccodes</tp:taxon-name></italic> is the sister genus to the clade comprising the four remaining genera from the Tristan da Cunha-Gough islands. <xref ref-type="bibr" rid="B150">Oberprieler (1992)</xref> considered that the distinction between <italic><tp:taxon-name>Inaccodes</tp:taxon-name></italic> and <italic><tp:taxon-name>Tristanodes</tp:taxon-name></italic> is not without doubt.</p></tp:treatment-sec><tp:treatment-sec sec-type="Species included"><title>Species included.</title><p><italic><tp:taxon-name>Inaccodes oblongus</tp:taxon-name></italic> Brinck, 1948.</p></tp:treatment-sec><tp:treatment-sec sec-type="Geographical distribution"><title>Geographical distribution.</title><p>Tristan da Cunha-Gough islands (<xref ref-type="bibr" rid="B28">Brinck 1948</xref>).</p></tp:treatment-sec><ref-list><ref id="B150"><mixed-citation xmlns:xlink="http://www.w3.org/1999/xlink" xlink:type="simple"><person-group><name name-style="western"><surname>Oberprieler</surname><given-names>RG</given-names></name></person-group> (<year>1992</year>)<source> Preliminary report on the weevils (Curculionidae) collected on Inaccesible and Nightingale islands during September 1989 by the expedition of the Fitzpatrick Institute for African Ornithology, University of Cape Town, submitted by Mr. A. J. Gardiner, Zimbabwe. Manuscript distributed by the author, 1–2.</source></mixed-citation></ref><ref id="B28"><mixed-citation xmlns:xlink="http://www.w3.org/1999/xlink" xlink:type="simple"><person-group><name name-style="western"><surname>Brinck</surname><given-names>P</given-names></name></person-group> (<year>1948</year>)<source> Coleoptera of Tristan da Cunha. Results of the Norwegian Scientific Expedition to Tristan da Cunha, 1937–1938 17: 1–121.</source></mixed-citation></ref></ref-list></tp:taxon-treatment>
