# Supplementary material for: The subtribes and genera of the tribe Listroderini (Coleoptera, Curculionidae, Cyclominae): Phylogenetic analysis with systematic and biogeographical accounts
Source: Zookeys. 2013 Feb 28;(273):15–71. doi: 10.3897/zookeys.273.4116 (PMC3677366; doi:10.3897/zookeys.273.4116)
Supplement: XML Treatment for Listronotus [file zookeys.273.4116-treatment14.xml]

<!DOCTYPE tp:taxon-treatment
  PUBLIC "-//TaxonX//DTD Taxonomic Treatment Publishing DTD v0 20100105//EN" "tax-treatment-NSO.dtd">
<tp:taxon-treatment xmlns:tp="http://www.plazi.org/taxpub"><tp:treatment-meta><mixed-citation publication-type="journal"><person-group><name><surname>Morrone</surname><given-names>Juan J.</given-names></name></person-group><article-title>The subtribes and genera of the tribe Listroderini (Coleoptera, Curculionidae, Cyclominae): Phylogenetic analysis with systematic and biogeographical accounts</article-title><source>Zookeys</source><day>28</day><month>2</month><year>2013</year><volume>2013</volume><issue>273</issue><fpage>15</fpage><lpage>71</lpage><pub-id pub-id-type="doi">10.3897/zookeys.273.4116</pub-id></mixed-citation></tp:treatment-meta><tp:nomenclature><tp:taxon-name>
                            <tp:taxon-name-part taxon-name-part-type="genus">Listronotus</tp:taxon-name-part>
                        <object-id xmlns:xlink="http://www.w3.org/1999/xlink" xlink:type="simple">http://species-id.net/wiki/Listronotus</object-id>
								</tp:taxon-name><tp:taxon-authority>Jekel, 1865</tp:taxon-authority><xref ref-type="fig" rid="F4">Fig. 21</xref><tp:nomenclature-citation-list><tp:nomenclature-citation><tp:taxon-name>Macrops</tp:taxon-name><comment> Kirby, 1837: 199 (<italic>non</italic> Wagler 1830, <italic>nec</italic> Burmeister 1835) (type species: not designated).</comment></tp:nomenclature-citation><tp:nomenclature-citation><tp:taxon-name>Hyperodes</tp:taxon-name><comment> Jekel, 1865: 566 (type species: <italic><tp:taxon-name>Listroderes humilis</tp:taxon-name></italic> Gyllenhal, 1834, by original designation).</comment></tp:nomenclature-citation><tp:nomenclature-citation><tp:taxon-name>Listronotus</tp:taxon-name><comment> Jekel, 1865: 566.</comment></tp:nomenclature-citation><tp:nomenclature-citation><tp:taxon-name>Anchodemus</tp:taxon-name><comment> LeConte, 1876: 181 (type species: <italic><tp:taxon-name>Anchodemus hubbardi</tp:taxon-name></italic> LeConte, 1876, subsequent designation by <xref ref-type="bibr" rid="B86">Kuschel 1950</xref>: 14).</comment></tp:nomenclature-citation><tp:nomenclature-citation><tp:taxon-name>Lixellus</tp:taxon-name><comment> LeConte, 1876: 182 (type species: <italic><tp:taxon-name>Lixellus filiformis</tp:taxon-name></italic> LeConte, 1876, by indication, monotypy).</comment></tp:nomenclature-citation><tp:nomenclature-citation><tp:taxon-name>Mascarauxia</tp:taxon-name><comment> Desbrochers des Loges, 1898: 52 (type species: <italic><tp:taxon-name>Mascarauxia cyrtica</tp:taxon-name></italic> Desbrochers des Loges 1898, by indication, monotypy).</comment></tp:nomenclature-citation><tp:nomenclature-citation><tp:taxon-name>Relistrodes</tp:taxon-name><comment> Brèthes, 1910: 209 (type species: <italic><tp:taxon-name>Relistrodes breyeri</tp:taxon-name></italic> Brèthes, 1910, by indication, monotypy).</comment></tp:nomenclature-citation><tp:nomenclature-citation><tp:taxon-name>Aulametopiellus</tp:taxon-name><comment> Brèthes, 1926: 415 (type species: <italic><tp:taxon-name>Aulametopiellus dauci</tp:taxon-name></italic> Brèthes, 1926, by indication, monotypy).</comment></tp:nomenclature-citation><tp:nomenclature-citation><tp:taxon-name>Mascaranxia</tp:taxon-name><comment> Bosq, 1935: 330 (lapsus).</comment></tp:nomenclature-citation><tp:nomenclature-citation><tp:taxon-name>Pseudhyperodes</tp:taxon-name><comment> Hustache, 1939a: 49 (type species: <italic><tp:taxon-name>Pseudhyperodes elongatus</tp:taxon-name></italic> Hustache, 1939).</comment></tp:nomenclature-citation></tp:nomenclature-citation-list></tp:nomenclature><tp:treatment-sec sec-type="Type species"><title>Type species. </title><p><italic><tp:taxon-name>Rhynchaenus caudatus</tp:taxon-name></italic> Say, 1824 (subsequent designation by <xref ref-type="bibr" rid="B71">Henderson 1940</xref>).</p></tp:treatment-sec><tp:treatment-sec sec-type="Diagnosis"><title>Diagnosis.</title><p>Very small to medium-sized (1.0–14.0 mm); vestiture of subcircular scales and setae; antennal insertion distal; funicular segment 1 subequal to or shorter than 2; postocular lobes present, well-developed; elytra oblong-oval to elongate-oval, with intervals convex.</p></tp:treatment-sec><tp:treatment-sec sec-type="Relationships"><title>Relationships.</title><p><italic><tp:taxon-name>Listronotus</tp:taxon-name></italic> is the sister genus to <italic><tp:taxon-name>Steriphus</tp:taxon-name></italic> (Australia). In a previous analysis based only on American taxa (<xref ref-type="bibr" rid="B138">Morrone 1997a</xref>), <italic><tp:taxon-name>Listronotus</tp:taxon-name></italic> was considered to be the sister genus to <italic><tp:taxon-name>Neopachytychius</tp:taxon-name></italic>.</p></tp:treatment-sec><tp:treatment-sec sec-type="Species included"><title>Species included.</title><p><italic><tp:taxon-name>Listronotus alternatus</tp:taxon-name></italic> (Dietz, 1889); <italic><tp:taxon-name>Listronotus americanus</tp:taxon-name></italic> LeConte, 1876; <italic><tp:taxon-name>Listronotus angustatus</tp:taxon-name></italic> (Champion, 1902); <italic><tp:taxon-name>Listronotus annulipes</tp:taxon-name></italic> (Blatchley, 1925); <italic><tp:taxon-name>Listronotus anthracinus</tp:taxon-name></italic> (Dietz, 1889); <italic><tp:taxon-name>Listronotus apicalis</tp:taxon-name></italic> (Hustache, 1926); <italic><tp:taxon-name>Listronotus appendiculatus</tp:taxon-name></italic> (Boheman, 1842); <italic><tp:taxon-name>Listronotus argentinensis</tp:taxon-name></italic> (Hustache, 1926); <italic><tp:taxon-name>Listronotus arizonicus</tp:taxon-name></italic> O’Brien, 1981; <italic><tp:taxon-name>Listronotus blandus</tp:taxon-name></italic> Henderson, 1940; <italic><tp:taxon-name>Listronotus blatchleyi</tp:taxon-name></italic> Henderson, 1940; <italic><tp:taxon-name>Listronotus bonariensis</tp:taxon-name></italic> (Kuschel, 1955); <italic><tp:taxon-name>Listronotus borrichiae</tp:taxon-name></italic> O’Brien, <!--PageBreak-->1981; <italic><tp:taxon-name>Listronotus bosqi</tp:taxon-name></italic> (Hustache, 1926); <italic><tp:taxon-name>Listronotus breyeri</tp:taxon-name></italic> (Brèthes, 1910); <italic><tp:taxon-name>Listronotus burkei</tp:taxon-name></italic> O’Brien, 1981; <italic><tp:taxon-name>Listronotus californicus</tp:taxon-name></italic> (Dietz, 1889); <italic><tp:taxon-name>Listronotus callosus</tp:taxon-name></italic> LeConte, 1876; <italic><tp:taxon-name>Listronotus carinatus</tp:taxon-name></italic> (Blatchley, 1928); <italic><tp:taxon-name>Listronotus carinicollis</tp:taxon-name></italic> (Hustache, 1926); <italic><tp:taxon-name>Listronotus caudatus</tp:taxon-name></italic> (Say, 1824); <italic><tp:taxon-name>Listronotus cinnamoneus</tp:taxon-name></italic> (Hustache, 1926); <italic><tp:taxon-name>Listronotus conabilis</tp:taxon-name></italic> O’Brien, 1981; <italic><tp:taxon-name>Listronotus crypticus</tp:taxon-name></italic> O’Brien, 1981; <italic><tp:taxon-name>Listronotus cryptops</tp:taxon-name></italic> (Dietz, 1889); <italic><tp:taxon-name>Listronotus cyrticus</tp:taxon-name></italic> (Desbrochers des Loges, 1898); <italic><tp:taxon-name>Listronotus dauci</tp:taxon-name></italic> (Brèthes, 1926); <italic><tp:taxon-name>Listronotus debilis</tp:taxon-name></italic> Blatchley, 1916; <italic><tp:taxon-name>Listronotus deceptus</tp:taxon-name></italic> (Blatchley, 1916); <italic><tp:taxon-name>Listronotus delumbis</tp:taxon-name></italic> (Gyllenhal, 1834); <italic><tp:taxon-name>Listronotus dietrichi</tp:taxon-name></italic> (Stockton, 1963); <italic><tp:taxon-name>Listronotus dietzi</tp:taxon-name></italic> O’Brien, 1979; <italic><tp:taxon-name>Listronotus distinctus</tp:taxon-name></italic> Henderson, 1940; <italic><tp:taxon-name>Listronotus dorsalis</tp:taxon-name></italic> (Dietz, 1889); <italic><tp:taxon-name>Listronotus dorytomoides</tp:taxon-name></italic> (Hustache, 1926); <italic><tp:taxon-name>Listronotus durangoensis</tp:taxon-name></italic> O’Brien, 1977; <italic><tp:taxon-name>Listronotus echinatus</tp:taxon-name></italic> (Dietz, 1889); <italic><tp:taxon-name>Listronotus echinodori</tp:taxon-name></italic> O’Brien, 1977; <italic><tp:taxon-name>Listronotus elegans</tp:taxon-name></italic> Van Dyke, 1929; <italic><tp:taxon-name>Listronotus elegantulus</tp:taxon-name></italic> O’Brien, 1981; <italic><tp:taxon-name>Listronotus elongatus</tp:taxon-name></italic> (Hustache, 1939); <italic><tp:taxon-name>Listronotus fasciatus</tp:taxon-name></italic> O’Brien, 1981; <italic><tp:taxon-name>Listronotus filiformis</tp:taxon-name></italic> (LeConte, 1876); <italic><tp:taxon-name>Listronotus frontalis</tp:taxon-name></italic> LeConte, 1876; <italic><tp:taxon-name>Listronotus geminatus</tp:taxon-name></italic> (Hustache, 1926); <italic><tp:taxon-name>Listronotus griseus</tp:taxon-name></italic> (Hustache, 1926); <italic><tp:taxon-name>Listronotus grypidioides</tp:taxon-name></italic> (Dietz, 1889); <italic><tp:taxon-name>Listronotus haldemani</tp:taxon-name></italic> (Burke, 1963); <italic><tp:taxon-name>Listronotus hirtellus</tp:taxon-name></italic> (Dietz, 1889); <italic><tp:taxon-name>Listronotus hoodi</tp:taxon-name></italic> (Stockton, 1963); <italic><tp:taxon-name>Listronotus hornii</tp:taxon-name></italic> (Dietz, 1889); <italic><tp:taxon-name>Listronotus hubbardi</tp:taxon-name></italic> (LeConte, 1876); <italic><tp:taxon-name>Listronotus humilis</tp:taxon-name></italic> (Gyllenhal, 1834); <italic><tp:taxon-name>Listronotus hyperodes</tp:taxon-name></italic> (Dietz, 1889); <italic><tp:taxon-name>Listronotus incompletus</tp:taxon-name></italic> (Hatch, 1971); <italic><tp:taxon-name>Listronotus ingens</tp:taxon-name></italic> Henderson, 1940; <italic><tp:taxon-name>Listronotus insignis</tp:taxon-name></italic> Henderson, 1940; <italic><tp:taxon-name>Listronotus laevis</tp:taxon-name></italic> (Hustache, 1926); <italic><tp:taxon-name>Listronotus laramiensis</tp:taxon-name></italic> (Angell, 1893); <italic><tp:taxon-name>Listronotus latinasus</tp:taxon-name></italic> (Blatchley, 1922); <italic><tp:taxon-name>Listronotus lineolaticollis</tp:taxon-name></italic> (Blanchard, 1851); <italic><tp:taxon-name>Listronotus lodingi</tp:taxon-name></italic> (Blatchley, 1920); <italic><tp:taxon-name>Listronotus lucens</tp:taxon-name></italic> (Hustache, 1926); <italic><tp:taxon-name>Listronotus lutulentus</tp:taxon-name></italic> (Boheman, 1843); <italic><tp:taxon-name>Listronotus maculatus</tp:taxon-name></italic> (Hatch, 1971); <italic><tp:taxon-name>Listronotus maculicollis</tp:taxon-name></italic> (Kirby, 1837); <italic><tp:taxon-name>Listronotus manifestus</tp:taxon-name></italic> Henderson, 1940; <italic><tp:taxon-name>Listronotus marginalis</tp:taxon-name></italic> O’Brien, 1977; <italic><tp:taxon-name>Listronotus marginicollis</tp:taxon-name></italic> (Hustache, 1926); <italic><tp:taxon-name>Listronotus marshalli</tp:taxon-name></italic> O’Brien, 1981; <italic><tp:taxon-name>Listronotus meridionalis</tp:taxon-name></italic> O’Brien, 1977; <italic><tp:taxon-name>Listronotus minutus</tp:taxon-name></italic> (Blanchard, 1851); <italic><tp:taxon-name>Listronotus montanus</tp:taxon-name></italic> (Dietz, 1889); <italic><tp:taxon-name>Listronotus nebulosus</tp:taxon-name></italic> LeConte, 1876; <italic><tp:taxon-name>Listronotus neocallosus</tp:taxon-name></italic> O’Brien, 1981; <italic><tp:taxon-name>Listronotus nevadicus</tp:taxon-name></italic> LeConte, 1876; <italic><tp:taxon-name>Listronotus nigropunctatus</tp:taxon-name></italic> (Suffrian, 1871); <italic><tp:taxon-name>Listronotus novellus</tp:taxon-name></italic> (Blatchley, 1916); <italic><tp:taxon-name>Listronotus obscurellus</tp:taxon-name></italic> (Dietz, 1889); <italic><tp:taxon-name>Listronotus obtectus</tp:taxon-name></italic> (Dietz, 1889); <italic><tp:taxon-name>Listronotus oregonensis</tp:taxon-name></italic> (LeConte, 1876); <italic><tp:taxon-name>Listronotus ornatipennis</tp:taxon-name></italic> (Blanchard, 1851); <italic><tp:taxon-name>Listronotus pallidus</tp:taxon-name></italic> O’Brien, 1981; <italic><tp:taxon-name>Listronotus palustris</tp:taxon-name></italic> Blatchley, 1916; <italic><tp:taxon-name>Listronotus pampaensis</tp:taxon-name></italic> (Voss, 1954); <italic><tp:taxon-name>Listronotus peninsularis</tp:taxon-name></italic> (Blatchley, 1916); <italic><tp:taxon-name>Listronotus plumosiventris</tp:taxon-name></italic> O’Brien, 1977; <italic><tp:taxon-name>Listronotus porcellus</tp:taxon-name></italic> (Say, 1831); <italic><tp:taxon-name>Listronotus poseyensis</tp:taxon-name></italic> (Blatchley, 1916); <italic><tp:taxon-name>Listronotus pseudosetosus</tp:taxon-name></italic> O’Brien, 1981; <italic><tp:taxon-name>Listronotus puncticollis</tp:taxon-name></italic> (Hustache, 1926); <italic><tp:taxon-name>Listronotus punctiger</tp:taxon-name></italic> LeConte, 1876; <italic><tp:taxon-name>Listronotus pusillus</tp:taxon-name></italic> (Hustache, 1926); <italic><tp:taxon-name>Listronotus rotundicollis</tp:taxon-name></italic> LeConte, 1876; <italic><tp:taxon-name>Listronotus rubtzoffi</tp:taxon-name></italic> O’Brien, 1981; <italic><tp:taxon-name>Listronotus rufomarginatus</tp:taxon-name></italic> (Hustache, 1939); <italic><tp:taxon-name>Listronotus salicorniae</tp:taxon-name></italic> O’Brien, 1981; <italic><tp:taxon-name>Listronotus scapularis</tp:taxon-name></italic> Casey, 1895; <italic><tp:taxon-name>Listronotus setosipennis</tp:taxon-name></italic> (Hustache, 1926); <italic><tp:taxon-name>Listronotus setosus</tp:taxon-name></italic> LeConte, 1876; <italic><tp:taxon-name>Listronotus similis</tp:taxon-name></italic> Henderson, 1940; <italic><tp:taxon-name>Listronotus sondondoanus</tp:taxon-name></italic> (Voss, 1954); <italic><tp:taxon-name>Listronotus sordidus</tp:taxon-name></italic> (Gyllenhal, 1834); <italic><tp:taxon-name>Listronotus sparsus</tp:taxon-name></italic> (Say, 1831); <italic><tp:taxon-name>Listronotus squamiger</tp:taxon-name></italic> (Say, 1831); <italic><tp:taxon-name>Listronotus sulcipennis</tp:taxon-name></italic> (Boheman, 1834); <italic><tp:taxon-name>Listronotus suturalis</tp:taxon-name></italic> O’Brien, 1981; <italic><tp:taxon-name>Listronotus teretirostris</tp:taxon-name></italic> (LeConte, 1857); <italic><tp:taxon-name>Listronotus testaceipes</tp:taxon-name></italic> (Champion, 1902); <italic><tp:taxon-name>Listronotus texanus</tp:taxon-name></italic> (Stockton, 1963); <italic><tp:taxon-name>Listronotus truncatus</tp:taxon-name></italic> (Hatch, 1971); <italic><tp:taxon-name>Listronotus tuberosus</tp:taxon-name></italic> LeConte, 1876; <italic><tp:taxon-name>Listronotus turbatus</tp:taxon-name></italic> O’Brien, 1981; <italic><tp:taxon-name>Listronotus vitticollis</tp:taxon-name></italic> (Kirby, 1837); <italic><tp:taxon-name>Listronotus vulgaris</tp:taxon-name></italic> (Hustache, 1926); <italic><tp:taxon-name>Listronotus wallacei</tp:taxon-name></italic> (Stockton, 1963); <italic><tp:taxon-name>Listronotus weiseri</tp:taxon-name></italic> (Hustache, 1926).</p></tp:treatment-sec><tp:treatment-sec sec-type="Host plants"><title>Host plants.</title><p><italic><tp:taxon-name>Listronotus appendiculatus</tp:taxon-name></italic>: <italic><tp:taxon-name>Sagittaria latifolia</tp:taxon-name></italic> Willdenow (<tp:taxon-name>Alismataceae</tp:taxon-name>); <italic><tp:taxon-name>Listronotus argentinensis</tp:taxon-name></italic>: <italic><tp:taxon-name>Triticum aestivum</tp:taxon-name></italic> L. (<tp:taxon-name>Poaceae</tp:taxon-name>); <italic><tp:taxon-name>Listronotus blandus</tp:taxon-name></italic> : <italic><tp:taxon-name>Polygonum hydropiperoides</tp:taxon-name></italic> Michx. (<tp:taxon-name>Polygonaceae</tp:taxon-name>); <italic><tp:taxon-name>Listronotus bonariensis</tp:taxon-name></italic>: <italic><tp:taxon-name>Dactylis glomerata</tp:taxon-name></italic> L., <italic><tp:taxon-name>Festuca arundinacea</tp:taxon-name></italic> Schreber, <italic><tp:taxon-name>Hordeum vulgare</tp:taxon-name></italic> L., <italic><tp:taxon-name>Lolium multiflorum</tp:taxon-name></italic> L., <italic><tp:taxon-name>Lolium perenne</tp:taxon-name></italic> L., <italic><tp:taxon-name>Poa annua</tp:taxon-name></italic> L., <italic><tp:taxon-name>Triticum aestivum</tp:taxon-name></italic> L., <italic><tp:taxon-name>Zea mays</tp:taxon-name></italic> L. (<tp:taxon-name>Poaceae</tp:taxon-name>) and <italic><tp:taxon-name>Trifolium repens</tp:taxon-name></italic> L. (<tp:taxon-name>Fabaceae</tp:taxon-name>); <italic><tp:taxon-name>Listronotus borrichiae</tp:taxon-name></italic>: <italic><tp:taxon-name>Borrichia frutescens</tp:taxon-name></italic> (L.) DC (<tp:taxon-name>Asteraceae</tp:taxon-name>) and <italic><tp:taxon-name>Salvinia</tp:taxon-name></italic> sp. (<tp:taxon-name>Salviniaceae</tp:taxon-name>); <italic><tp:taxon-name>Listronotus caudatus</tp:taxon-name></italic>: <italic><tp:taxon-name>Polygonum bicorne</tp:taxon-name></italic> Raf. (<tp:taxon-name>Polygonaceae</tp:taxon-name>); <italic><tp:taxon-name>Listronotus cinnamoneus</tp:taxon-name></italic>: <italic><tp:taxon-name>Limnobium stoloniferum</tp:taxon-name></italic> (G. <!--PageBreak-->F. W. Meyer) Griseb. (<tp:taxon-name>Hydrocharitaceae</tp:taxon-name>); <italic><tp:taxon-name>Listronotus cryptops</tp:taxon-name></italic>: <italic><tp:taxon-name>Sagittaria lancifolia</tp:taxon-name></italic> L. (<tp:taxon-name>Alismataceae</tp:taxon-name>); <italic><tp:taxon-name>Listronotus dauci</tp:taxon-name></italic>: <italic><tp:taxon-name>Daucus carota</tp:taxon-name></italic> L. (<tp:taxon-name>Apiaceae</tp:taxon-name>); <italic><tp:taxon-name>Listronotus dietrichi</tp:taxon-name></italic>: <italic><tp:taxon-name>Dahlia</tp:taxon-name></italic> sp. (<tp:taxon-name>Asteraceae</tp:taxon-name>), <italic><tp:taxon-name>Gossypium</tp:taxon-name></italic> sp. (<tp:taxon-name>Malvaceae</tp:taxon-name>), <italic><tp:taxon-name>Persus</tp:taxon-name></italic> sp. (<tp:taxon-name>Lauraceae</tp:taxon-name>), <italic><tp:taxon-name>Phaseolus</tp:taxon-name></italic> sp. (<tp:taxon-name>Fabaceae</tp:taxon-name>), <italic><tp:taxon-name>Cenchrus</tp:taxon-name></italic> sp., <italic><tp:taxon-name>Chloris</tp:taxon-name></italic> sp., <italic><tp:taxon-name>Cynodon</tp:taxon-name></italic> sp., <italic><tp:taxon-name>Eleusine</tp:taxon-name></italic> sp., <italic><tp:taxon-name>Zea</tp:taxon-name></italic> sp. (<tp:taxon-name>Poaceae</tp:taxon-name>), <italic><tp:taxon-name>Coffea</tp:taxon-name></italic> sp. (<tp:taxon-name>Rubiaceae</tp:taxon-name>), <italic><tp:taxon-name>Lycopersicum</tp:taxon-name></italic> sp. (<tp:taxon-name>Solanaceae</tp:taxon-name>) and <italic><tp:taxon-name>Menta</tp:taxon-name></italic> sp. (<tp:taxon-name>Lamiaceae</tp:taxon-name>); <italic><tp:taxon-name>Listronotus echinodori</tp:taxon-name></italic>: <italic><tp:taxon-name>Echinodorus cordifolius</tp:taxon-name></italic> (L.) Griseb. and <italic><tp:taxon-name>Sagittaria latifolia</tp:taxon-name></italic> Willdenow (<tp:taxon-name>Alismataceae</tp:taxon-name>); <italic><tp:taxon-name>Listronotus elongatus</tp:taxon-name></italic>: <italic><tp:taxon-name>Hydrocotyle ranunculoides</tp:taxon-name></italic> L. f. (<tp:taxon-name>Apiaceae</tp:taxon-name>); <italic><tp:taxon-name>Listronotus haldemani</tp:taxon-name></italic>: <italic><tp:taxon-name>Juncus nodatus</tp:taxon-name></italic> Coville in N. L. Britton and A. Brown (<tp:taxon-name>Juncaceae</tp:taxon-name>); <italic><tp:taxon-name>Listronotus maculicollis</tp:taxon-name></italic>: <italic><tp:taxon-name>Agrostis palustris</tp:taxon-name></italic> Huds. and <italic><tp:taxon-name>Poa annua</tp:taxon-name></italic> L. (<tp:taxon-name>Poaceae</tp:taxon-name>); <italic><tp:taxon-name>Listronotus manifestus</tp:taxon-name></italic>: <italic><tp:taxon-name>Sagittaria longiloba</tp:taxon-name></italic> Engelm. ex J. G. Sm. (<tp:taxon-name>Alismataceae</tp:taxon-name>); <italic><tp:taxon-name>Listronotus marginicollis</tp:taxon-name></italic>: <italic><tp:taxon-name>Myriophyllum aquaticum</tp:taxon-name></italic> (Velloso) Verde (<tp:taxon-name>Haloragaceae</tp:taxon-name>); <italic><tp:taxon-name>Listronotus montanus</tp:taxon-name></italic>: <italic><tp:taxon-name>Triticum aestivum</tp:taxon-name></italic> L. (<tp:taxon-name>Poaceae</tp:taxon-name>); <italic><tp:taxon-name>Listronotus neocallosus</tp:taxon-name></italic>: <italic><tp:taxon-name>Sagittaria engelmanniana</tp:taxon-name></italic> J. G. Smith, <italic><tp:taxon-name>Sagittaria graminea</tp:taxon-name></italic> Michaux and <italic><tp:taxon-name>Sagittaria stagnorum</tp:taxon-name></italic> Small (<tp:taxon-name>Alismataceae</tp:taxon-name>); <italic><tp:taxon-name>Daucus carota</tp:taxon-name></italic> L. and <italic><tp:taxon-name>Petroselinum crispum</tp:taxon-name></italic> (Miller) A. W. Hill. (<tp:taxon-name>Apiaceae</tp:taxon-name>) (<italic><tp:taxon-name>Listronotus oregonensis</tp:taxon-name></italic>); <italic><tp:taxon-name>Listronotus plumosiventris</tp:taxon-name></italic>: <italic><tp:taxon-name>Sagittaria latifolia</tp:taxon-name></italic> Willdenow (<tp:taxon-name>Alismataceae</tp:taxon-name>); <italic><tp:taxon-name>Listronotus rotundicollis</tp:taxon-name></italic>: <italic><tp:taxon-name>Crinum</tp:taxon-name></italic> sp. (<tp:taxon-name>Amaryllidaceae</tp:taxon-name>); <italic><tp:taxon-name>Listronotus rubtzoffi</tp:taxon-name></italic>: <italic><tp:taxon-name>Sagittaria cuneata</tp:taxon-name></italic> Sheldon (<tp:taxon-name>Alismataceae</tp:taxon-name>); <italic><tp:taxon-name>Listronotus salicorniae</tp:taxon-name></italic>: <italic><tp:taxon-name>Salicornia virginica</tp:taxon-name></italic> L. (<tp:taxon-name>Amaranthaceae</tp:taxon-name>); <italic><tp:taxon-name>Listronotus scapularis</tp:taxon-name></italic>: <italic><tp:taxon-name>Sagittaria longiloba</tp:taxon-name></italic> Engelm. ex J. G. Sm. and <italic><tp:taxon-name>Sagittaria</tp:taxon-name></italic> sp. (<tp:taxon-name>Alismataceae</tp:taxon-name>); <italic><tp:taxon-name>Listronotus setosipennis</tp:taxon-name></italic>: <italic><tp:taxon-name>Parthenium hysterophorus</tp:taxon-name></italic> L. (<tp:taxon-name>Asteraceae</tp:taxon-name>); <italic><tp:taxon-name>Listronotus similis</tp:taxon-name></italic>: <italic><tp:taxon-name>Paspalum distichum</tp:taxon-name></italic> L. (<tp:taxon-name>Poaceae</tp:taxon-name>) and <italic><tp:taxon-name>Polygonum bicorne</tp:taxon-name></italic> Raf. (<tp:taxon-name>Polygonaceae</tp:taxon-name>); <italic><tp:taxon-name>Listronotus teretirostris</tp:taxon-name></italic>: <italic><tp:taxon-name>Eleocharis macrostachya</tp:taxon-name></italic> Britton (<tp:taxon-name>Cyperaceae</tp:taxon-name>); <italic><tp:taxon-name>Listronotus texanus</tp:taxon-name></italic>: <italic><tp:taxon-name>Daucus carota</tp:taxon-name></italic> L. (<tp:taxon-name>Apiaceae</tp:taxon-name>); <italic><tp:taxon-name>Listronotus turbatus</tp:taxon-name></italic>: <italic><tp:taxon-name>Sagittaria</tp:taxon-name></italic> sp. (<tp:taxon-name>Alismataceae</tp:taxon-name>) (<xref ref-type="bibr" rid="B27">Brèthes 1926</xref>; <xref ref-type="bibr" rid="B44">Burke 1963</xref>; <xref ref-type="bibr" rid="B112">Martel et al. 1976</xref>; <xref ref-type="bibr" rid="B117">May 1977</xref>; <xref ref-type="bibr" rid="B153">O’Brien 1977</xref>, 1981; <xref ref-type="bibr" rid="B50">Cordo and DeLoach 1982</xref>; <xref ref-type="bibr" rid="B50">Cordo et al. 1982</xref>; <xref ref-type="bibr" rid="B55">Edelson 1985</xref>; Barker 1989; <xref ref-type="bibr" rid="B23">Boivin et al. 1990</xref>; <xref ref-type="bibr" rid="B96">Kuschel 1990</xref>; <xref ref-type="bibr" rid="B104">Maes and O’Brien 1990</xref>; <xref ref-type="bibr" rid="B3">Anderson 1992</xref>; <xref ref-type="bibr" rid="B188">Wild et al. 1992</xref>; <xref ref-type="bibr" rid="B118">May 1993</xref>; <xref ref-type="bibr" rid="B52"><tp:taxon-name>Cragnolini</tp:taxon-name> 1994</xref>; <xref ref-type="bibr" rid="B18">Blodgett et al. 1997</xref>; <xref ref-type="bibr" rid="B97">Lanteri et al. 2002</xref>; <xref ref-type="bibr" rid="B180">Torres and Casey 2002</xref>; <xref ref-type="bibr" rid="B166">Rothwell 2003</xref>).</p></tp:treatment-sec><tp:treatment-sec sec-type="Immature stages"><title>Immature stages.</title><p><italic><tp:taxon-name>Listronotus bonariensis</tp:taxon-name></italic>(May, 1977, 1993, 1994; Marvaldi, 1998).</p></tp:treatment-sec><tp:treatment-sec sec-type="Geographical distribution"><title>Geographical distribution.</title><p>Widespread in the Americas, from Canada to Argentina and Chile (<xref ref-type="bibr" rid="B153">O’Brien 1977</xref>, 1981; <xref ref-type="bibr" rid="B155">O’Brien and Wibmer 1982</xref>; <xref ref-type="bibr" rid="B187">Wibmer and O’Brien 1986</xref>; <xref ref-type="bibr" rid="B104">Maes and O’Brien 1990</xref>; <xref ref-type="bibr" rid="B3">Anderson 1992</xref>). This distribution corresponds to the Nearctic, Neotropical and Andean regions, as well as the South American and Mexican Transition Zones.</p></tp:treatment-sec><tp:treatment-sec sec-type="Material examined"><title>Material examined.</title><p><italic><tp:taxon-name>Listronotus americanus</tp:taxon-name></italic> (BMNH), <italic><tp:taxon-name>Listronotus apicalis</tp:taxon-name></italic> (MLP), <italic><tp:taxon-name>Listronotus appendiculatus</tp:taxon-name></italic> (AMNH, BMNH), <italic><tp:taxon-name>Listronotus argentinensis</tp:taxon-name></italic> (AMNH, MACN, MLP9, <italic><tp:taxon-name>Listronotus blandus</tp:taxon-name></italic> (AMNH, BMNH), <italic><tp:taxon-name>Listronotus bonariensis</tp:taxon-name></italic> (BMNH, MHNS), <italic><tp:taxon-name>Listronotus bosqi</tp:taxon-name></italic> (BMNH, MLP, MZFC), <italic><tp:taxon-name>Listronotus breyeri</tp:taxon-name></italic> (MACN, MZFC), <italic><tp:taxon-name>Listronotus californicus</tp:taxon-name></italic> (AMNH), <italic><tp:taxon-name>Listronotus callosus</tp:taxon-name></italic> (BMNH, AMNH), <italic><tp:taxon-name>Listronotus caudatus</tp:taxon-name></italic> (BMNH, AMNH), <italic><tp:taxon-name>Listronotus cinnamoneus</tp:taxon-name></italic> (MLP), <italic><tp:taxon-name>Listronotus cryptops</tp:taxon-name></italic> (BMNH, AMNH), <italic><tp:taxon-name>Listronotus cyrticus</tp:taxon-name></italic> (AMNH, MACN, MLP), <italic><tp:taxon-name>Listronotus dauci</tp:taxon-name></italic> (MACN), <italic><tp:taxon-name>Listronotus debilis</tp:taxon-name></italic> (AMNH), <italic><tp:taxon-name>Listronotus delumbis</tp:taxon-name></italic> (BMNH, AMNH), <italic><tp:taxon-name>Listronotus dietzi</tp:taxon-name></italic> (AMNH), <italic><tp:taxon-name>Listronotus distinctus</tp:taxon-name></italic> (BMNH), <italic><tp:taxon-name>Listronotus durangoensis</tp:taxon-name></italic> (AMNH, BMNH), <italic><tp:taxon-name>Listronotus echinatus</tp:taxon-name></italic> (AMNH), <italic><tp:taxon-name>Listronotus echinodori</tp:taxon-name></italic> (AMNH, BMNH), <italic><tp:taxon-name>Listronotus elongatus</tp:taxon-name></italic> (MLP, MZFC), <italic><tp:taxon-name>Listronotus filiformis</tp:taxon-name></italic> (BMNH, AMNH), <italic><tp:taxon-name>Listronotus frontalis</tp:taxon-name></italic> (AMNH, BMNH), <italic><tp:taxon-name>Listronotus geminatus</tp:taxon-name></italic> (MACN, MLP), <italic><tp:taxon-name>Listronotus griseus</tp:taxon-name></italic> (AMNH, MACN, MLP), <italic><tp:taxon-name>Listronotus grypidioides</tp:taxon-name></italic> (AMNH), <italic><tp:taxon-name>Listronotus haldemani</tp:taxon-name></italic> (BMNH), <italic><tp:taxon-name>Listronotus hornii</tp:taxon-name></italic> (AMNH), <italic><tp:taxon-name>Listronotus hubbardi</tp:taxon-name></italic> (BMNH), <italic><tp:taxon-name>Listronotus humilis</tp:taxon-name></italic> (AMNH), <italic><tp:taxon-name>Listronotus hyperodes</tp:taxon-name></italic> (AMNH), <italic><tp:taxon-name>Listronotus incompletus</tp:taxon-name></italic> (AMNH), <italic><tp:taxon-name>Listronotus ingens</tp:taxon-name></italic> (AMNH), <italic><tp:taxon-name>Listronotus lineolaticollis</tp:taxon-name></italic> (MLP), <italic><tp:taxon-name>Listronotus lutulentus</tp:taxon-name></italic> (BMNH), <italic><tp:taxon-name>Listronotus maculicollis</tp:taxon-name></italic> (AMNH), <italic><tp:taxon-name>Listronotus manifestus <!--PageBreak--></tp:taxon-name></italic>(AMNH, BMNH), <italic><tp:taxon-name>Listronotus marginalis</tp:taxon-name></italic> (BMNH), <italic><tp:taxon-name>Listronotus marginicollis</tp:taxon-name></italic> (MACN, MLP), <italic><tp:taxon-name>Listronotus meridionalis</tp:taxon-name></italic> (BMNH), <italic><tp:taxon-name>Listronotus minutus</tp:taxon-name></italic> (AMNH), <italic><tp:taxon-name>Listronotus nebulosus</tp:taxon-name></italic> (AMNH), <italic><tp:taxon-name>Listronotus novellus</tp:taxon-name></italic> (AMNH), <italic><tp:taxon-name>Listronotus oregonensis</tp:taxon-name></italic> (AMNH, BMNH, MZFC), <italic><tp:taxon-name>Listronotus ornatipennis</tp:taxon-name></italic> (MHNS), <italic><tp:taxon-name>Listronotus palustris</tp:taxon-name></italic> (AMNH, BMNH), <italic><tp:taxon-name>Listronotus plumosiventris</tp:taxon-name></italic> (BMNH), <italic><tp:taxon-name>Listronotus porcellus</tp:taxon-name></italic> (AMNH), <italic><tp:taxon-name>Listronotus puncticollis</tp:taxon-name></italic> (MLP), <italic><tp:taxon-name>Listronotus punctiger</tp:taxon-name></italic> (AMNH, BMNH), <italic><tp:taxon-name>Listronotus pusillus</tp:taxon-name></italic> (MLP, MZFC), <italic><tp:taxon-name>Listronotus rotundicollis</tp:taxon-name></italic> (AMNH, BMNH), <italic><tp:taxon-name>Listronotus rubtzoffi</tp:taxon-name></italic> (AMNH), <italic><tp:taxon-name>Listronotus rufomarginatus</tp:taxon-name></italic> (MLP), <italic><tp:taxon-name>Listronotus scapularis</tp:taxon-name></italic> (AMNH), <italic><tp:taxon-name>Listronotus setosipennis</tp:taxon-name></italic> (MLP), <italic><tp:taxon-name>Listronotus setosus</tp:taxon-name></italic> (AMNH), <italic><tp:taxon-name>Listronotus similis</tp:taxon-name></italic> (AMNH, BMNH), <italic><tp:taxon-name>Listronotus sordidus</tp:taxon-name></italic> (AMNH, BMNH), <italic><tp:taxon-name>Listronotus sparsus</tp:taxon-name></italic> (AMNH, BMNH), <italic><tp:taxon-name>Listronotus squamiger</tp:taxon-name></italic> (AMNH, BMNH), <italic><tp:taxon-name>Listronotus teretirostris</tp:taxon-name></italic> (AMNH, BMNH), <italic><tp:taxon-name>Listronotus texanus</tp:taxon-name></italic> (AMNH), <italic><tp:taxon-name>Listronotus truncatus</tp:taxon-name></italic> (AMNH), <italic><tp:taxon-name>Listronotus tuberosus</tp:taxon-name></italic> (AMNH, BMNH), <italic><tp:taxon-name>Listronotus vitticollis</tp:taxon-name></italic> (AMNH) and <italic><tp:taxon-name>Listronotus vulgaris</tp:taxon-name></italic> (MLP).</p></tp:treatment-sec><tp:treatment-sec><!--Section generated to contain objects referenced in tp:taxon-treatment.--><fig id="F4" position="float" orientation="portrait"><label>Figures 18–26.</label><caption><p>Habitus of representative <tp:taxon-name>Listroderini</tp:taxon-name>. <bold>18</bold> <italic><tp:taxon-name>Adioristidius hirsutus</tp:taxon-name></italic> <bold>19</bold> <italic><tp:taxon-name>Puranius nigrinus</tp:taxon-name></italic> <bold>20</bold> <italic><tp:taxon-name>Haversiella albolimbata</tp:taxon-name></italic> <bold>21</bold> <italic><tp:taxon-name>Listronotus bosqi</tp:taxon-name></italic> <bold>22</bold> <italic><tp:taxon-name>Neopachytychius squamosus</tp:taxon-name></italic> <bold>23</bold> <italic><tp:taxon-name>Falklandiellus suffodens</tp:taxon-name></italic> <bold>24</bold> <italic><tp:taxon-name>Falklandiopsis magellanica</tp:taxon-name></italic> <bold>25</bold> <italic><tp:taxon-name>Falklandius antarcticus</tp:taxon-name></italic> <bold>26</bold> <italic><tp:taxon-name>Gromilus veneris</tp:taxon-name></italic>.</p></caption><graphic xmlns:xlink="http://www.w3.org/1999/xlink" xlink:href="ZooKeys-273-015-g004.jpg" position="float" orientation="portrait" xlink:type="simple"/></fig></tp:treatment-sec><ref-list><ref id="B86"><mixed-citation xmlns:xlink="http://www.w3.org/1999/xlink" xlink:type="simple"><person-group><name name-style="western"><surname>Kuschel</surname><given-names>G</given-names></name></person-group> (<year>1950</year>)<article-title> Nuevas sinonimias, revalidaciones y combinaciones (9° aporte a Col. Curculionidae).</article-title><source>Agricultura Técnica de Chile </source><volume>10</volume>: <fpage>10</fpage>-<lpage>21</lpage>.</mixed-citation></ref><ref id="B71"><mixed-citation xmlns:xlink="http://www.w3.org/1999/xlink" xlink:type="simple"><person-group><name name-style="western"><surname>Henderson</surname><given-names>LS</given-names></name></person-group> (<year>1940</year>)<article-title> A revision of the genus <italic>Listronotus</italic>.</article-title><source>University of Kansas Science Bulletin </source><volume>26</volume>: <fpage>215</fpage>-<lpage>337</lpage>.</mixed-citation></ref><ref id="B138"><mixed-citation xmlns:xlink="http://www.w3.org/1999/xlink" xlink:type="simple"><person-group><name name-style="western"><surname>Morrone</surname><given-names>JJ</given-names></name></person-group> (<year>1997a</year>)<article-title> Cladistics of the New World genera of Listroderina (Coleoptera: Curculionidae: Rhytirrhinini).</article-title><source>Cladistics </source><volume>13</volume>: <fpage>247</fpage>-<lpage>266</lpage>. doi: <ext-link ext-link-type="uri" xlink:href="http://dx.doi.org/10.1111/j.1096-0031.1997.tb00318.x" xlink:type="simple">10.1111/j.1096-0031.1997.tb00318.x</ext-link></mixed-citation></ref><ref id="B27"><mixed-citation xmlns:xlink="http://www.w3.org/1999/xlink" xlink:type="simple"><person-group><name name-style="western"><surname>Brèthes</surname><given-names>J</given-names></name></person-group> (<year>1926</year>)<article-title> Descripción de un gorgojo q	ue ataca la zanahoria: “<italic>Aulametopiellus dauci</italic>”, n. gen., n. sp.</article-title><source>Physis </source><volume>8</volume>: <fpage>414</fpage>-<lpage>416</lpage>.</mixed-citation></ref><ref id="B44"><mixed-citation xmlns:xlink="http://www.w3.org/1999/xlink" xlink:type="simple"><person-group><name name-style="western"><surname>Burke</surname><given-names>HR</given-names></name></person-group> (<year>1963</year>)<article-title> New species of Texas weevils, with notes on others (Coleoptera: Curculionidae).</article-title><source>The Southwestern Naturalist </source><volume>8</volume>: <fpage>162</fpage>-<lpage>172</lpage>. doi: <ext-link ext-link-type="uri" xlink:href="http://dx.doi.org/10.2307/3669209" xlink:type="simple">10.2307/3669209</ext-link></mixed-citation></ref><ref id="B112"><mixed-citation xmlns:xlink="http://www.w3.org/1999/xlink" xlink:type="simple"><person-group><name name-style="western"><surname>Martel</surname><given-names>P</given-names></name><name name-style="western"><surname>Svec</surname><given-names>HJ</given-names></name><name name-style="western"><surname>Harris</surname><given-names>CR</given-names></name></person-group> (<year>1976</year>)<article-title> The life history of the carrot weevil, <italic>Listronotus oregonensis</italic> (Coleoptera: Curculionidae) under controlled conditions.</article-title><source>Canadian Entomologist </source><volume>108</volume>: <fpage>931</fpage>-<lpage>934</lpage>. doi: <ext-link ext-link-type="uri" xlink:href="http://dx.doi.org/10.4039/Ent108931-9" xlink:type="simple">10.4039/Ent108931-9</ext-link></mixed-citation></ref><ref id="B117"><mixed-citation xmlns:xlink="http://www.w3.org/1999/xlink" xlink:type="simple"><person-group><name name-style="western"><surname>May</surname><given-names>BM</given-names></name></person-group> (<year>1977</year>)<article-title> Immature stages of Curculionidae: Larvae of the soil-dwelling weevils of New Zealand.</article-title><source>Journal of the Royal Society of New Zealand </source><volume>7</volume>: <fpage>189</fpage>-<lpage>228</lpage>. doi: <ext-link ext-link-type="uri" xlink:href="http://dx.doi.org/10.1080/03036758.1977.10427160" xlink:type="simple">10.1080/03036758.1977.10427160</ext-link></mixed-citation></ref><ref id="B153"><mixed-citation xmlns:xlink="http://www.w3.org/1999/xlink" xlink:type="simple"><person-group><name name-style="western"><surname>O’Brien</surname><given-names>CW</given-names></name></person-group> (<year>1977</year>)<source> The semiaquatic weevil genus <italic>Listronotus</italic> in Mexico and Central America (Coleoptera: Curculionidae: Cylindrorhininae). Transactions of the Entomological Society of America 70: 804814.</source></mixed-citation></ref><ref id="B50"><mixed-citation xmlns:xlink="http://www.w3.org/1999/xlink" xlink:type="simple"><person-group><name name-style="western"><surname>Cordo</surname><given-names>HA</given-names></name><name name-style="western"><surname>DeLoach</surname><given-names>CJ</given-names></name></person-group> (<year>1982</year>)<article-title> Weevils <italic>Listronotus marginicollis</italic> and <italic>L. cinnamoneus</italic> that feed on <italic>Limnobium</italic> and <italic>Myriophyllum</italic> in Argentina.</article-title><source>The Coleopterists Bulletin </source><volume>36</volume>: <fpage>302</fpage>-<lpage>308</lpage>.</mixed-citation></ref><ref id="B55"><mixed-citation xmlns:xlink="http://www.w3.org/1999/xlink" xlink:type="simple"><person-group><name name-style="western"><surname>Edelson</surname><given-names>JV</given-names></name></person-group> (<year>1985</year>)<article-title> Biology of a carrot weevil, <italic>Listronotus texanus</italic> (Coleoptera: Curculionidae): Range and seasonality of infestations.</article-title><source>Journal of Economic Entomology </source><volume>78</volume>: <fpage>895</fpage>-<lpage>897</lpage>.</mixed-citation></ref><ref id="B23"><mixed-citation xmlns:xlink="http://www.w3.org/1999/xlink" xlink:type="simple"><person-group><name name-style="western"><surname>Boivin</surname><given-names>GS</given-names></name><name name-style="western"><surname>Cote</surname><given-names>M</given-names></name><name name-style="western"><surname>Anciso</surname><given-names>JR</given-names></name></person-group> (<year>1990</year>)<article-title> Egg parasitoid of a carrot weevil, <italic>Listronotus texanus</italic> (Stockton), in the lower Rio Grande Valley, Texas.</article-title><source>Journal of the Rio Grande Valley Horticultural Society </source><volume>43</volume>: <fpage>91</fpage>-<lpage>92</lpage>.</mixed-citation></ref><ref id="B96"><mixed-citation xmlns:xlink="http://www.w3.org/1999/xlink" xlink:type="simple"><person-group><name name-style="western"><surname>Kuschel</surname><given-names>G</given-names></name></person-group> (<year>1990</year>)<source> Beetles in a suburban environment: A New Zealand case study. New Zealand Department of Scientific and Industrial Research, Auckland.</source></mixed-citation></ref><ref id="B104"><mixed-citation xmlns:xlink="http://www.w3.org/1999/xlink" xlink:type="simple"><person-group><name name-style="western"><surname>Maes</surname><given-names>JM</given-names></name><name name-style="western"><surname>O’Brien</surname><given-names>CW</given-names></name></person-group> (<year>1990</year>)<article-title> Lista anotada de los Curculionoidea (Coleoptera) de Nicaragua.</article-title><source>Revista Nicaragüense de Entomología </source><volume>12</volume>: <fpage>1</fpage>-<lpage>78</lpage>.</mixed-citation></ref><ref id="B3"><mixed-citation xmlns:xlink="http://www.w3.org/1999/xlink" xlink:type="simple"><person-group><name name-style="western"><surname>Anderson</surname><given-names>RS</given-names></name></person-group> (<year>1992</year>)<source> Curculionoidea of southern Florida: An annotated checklist (Coleoptera: Curculionoidea [excluding Curculionidae; Scolytinae, Platypodinae]). Insecta Mundi 6: 193–248.</source></mixed-citation></ref><ref id="B188"><mixed-citation xmlns:xlink="http://www.w3.org/1999/xlink" xlink:type="simple"><person-group><name name-style="western"><surname>Wild</surname><given-names>CH</given-names></name><name name-style="western"><surname>McFadyen</surname><given-names>RE</given-names></name><name name-style="western"><surname>Tomley</surname><given-names>AJ</given-names></name><name name-style="western"><surname>Wilson</surname><given-names>BW</given-names></name></person-group> (<year>1992</year>)<article-title> The biology and host specificity of the stem-boring weevil <italic>Listronotus setosipennis</italic> [Col.: Curculionidae]: A potential biocontrol agent for <italic>Parthenium hysterophorus</italic> [Asteraceae].</article-title><source>Entomophaga </source><volume>37</volume>: <fpage>591</fpage>-<lpage>598</lpage>. doi: <ext-link ext-link-type="uri" xlink:href="http://dx.doi.org/10.1007/BF02372329" xlink:type="simple">10.1007/BF02372329</ext-link></mixed-citation></ref><ref id="B118"><mixed-citation xmlns:xlink="http://www.w3.org/1999/xlink" xlink:type="simple"><person-group><name name-style="western"><surname>May</surname><given-names>BM</given-names></name></person-group> (<year>1993</year>)<article-title> Larvae of Curculionoidea (Insecta: Coleoptera): A systematic overview.</article-title><source>Fauna of New Zealand </source><volume>28</volume>: <fpage>1</fpage>-<lpage>221</lpage>.</mixed-citation></ref><ref id="B52"><mixed-citation xmlns:xlink="http://www.w3.org/1999/xlink" xlink:type="simple"><!--PageBreak--><person-group><name name-style="western"><surname>Cragnolini</surname><given-names>CI</given-names></name></person-group> (<year>1994</year>)<article-title> Observaciones sobre el ciclo biológico y comportamiento de <italic>Listronotus dauci</italic> (Brethes) (Coleoptera-Curculionidae) en cultivos de zanahoria en Córdoba (Argentina).</article-title><source>Agriscientia </source><volume>11</volume>: <fpage>83</fpage>-<lpage>86</lpage>.</mixed-citation></ref><ref id="B18"><mixed-citation xmlns:xlink="http://www.w3.org/1999/xlink" xlink:type="simple"><person-group><name name-style="western"><surname>Blodgett</surname><given-names>SL</given-names></name><name name-style="western"><surname>Denke</surname><given-names>PM</given-names></name><name name-style="western"><surname>Ivie</surname><given-names>MA</given-names></name><name name-style="western"><surname>O’Brien</surname><given-names>CW</given-names></name><name name-style="western"><surname>Lenssen</surname><given-names>AW</given-names></name></person-group> (<year>1997</year>)<article-title> <italic>Listronotus montanus</italic> Dietz (Coleoptera: Curculionidae) damaging spring wheat in Montana.</article-title><source>Canadian Entomologist </source><volume>129</volume>: <fpage>377</fpage>-<lpage>378</lpage>. doi: <ext-link ext-link-type="uri" xlink:href="http://dx.doi.org/10.4039/Ent129377-2" xlink:type="simple">10.4039/Ent129377-2</ext-link></mixed-citation></ref><ref id="B97"><mixed-citation xmlns:xlink="http://www.w3.org/1999/xlink" xlink:type="simple"><person-group><name name-style="western"><surname>Lanteri</surname><given-names>AA</given-names></name><name name-style="western"><surname>Marvaldi</surname><given-names>AE</given-names></name><name name-style="western"><surname>Suárez</surname><given-names>S</given-names></name></person-group> (<year>2002</year>)<source> Gorgojos de la Argentina y sus plantas huéspedes: Tomo I: Apionidae y Curculionidae. Publicación Especial de la Sociedad Entomológica Argentina, nro. 1, San Miguel de Tucumán.</source></mixed-citation></ref><ref id="B180"><mixed-citation xmlns:xlink="http://www.w3.org/1999/xlink" xlink:type="simple"><person-group><name name-style="western"><surname>Torres</surname><given-names>AN</given-names></name><name name-style="western"><surname>Casey</surname><given-names>H</given-names></name></person-group> (<year>2002</year>)<article-title> Sample scheme for carrot weevil (Coleoptera: Curculionidae) in parsley.</article-title><source>Environmental Entomology </source><volume>31</volume>: <fpage>1251</fpage>-<lpage>1258</lpage>. doi: <ext-link ext-link-type="uri" xlink:href="http://dx.doi.org/10.1603/0046-225X-31.6.1251" xlink:type="simple">10.1603/0046-225X-31.6.1251</ext-link></mixed-citation></ref><ref id="B166"><mixed-citation xmlns:xlink="http://www.w3.org/1999/xlink" xlink:type="simple"><person-group><name name-style="western"><surname>Rothwell</surname><given-names>NL</given-names></name></person-group> (<year>2003</year>)<source> Investigation into <italic>Listronotus maculicollis</italic> (Coleoptera: Curculionidae), a pest of highly maintained turfgrass. Electronic Doctoral Dissertations for UMass Amherst. Paper AAI3096313. <ext-link ext-link-type="uri" xlink:href="http://scholarworks.umass.edu/dissertations/AAI3096313" xlink:type="simple">http://scholarworks.umass.edu/dissertations/AAI3096313</ext-link>.</source></mixed-citation></ref><ref id="B155"><mixed-citation xmlns:xlink="http://www.w3.org/1999/xlink" xlink:type="simple"><person-group><name name-style="western"><surname>O’Brien</surname><given-names>CW</given-names></name><name name-style="western"><surname>Wibmer</surname><given-names>GJ</given-names></name></person-group> (<year>1982</year>)<article-title> Annotated checklist of the weevils (Curculionidae sensu lato) of North America, Central America, and the West Indies (Coleoptera: Curculionoidea).</article-title><source>Memoirs of the American Entomological Institute </source><volume>34</volume>: <fpage>1</fpage>-<lpage>382</lpage>.</mixed-citation></ref><ref id="B187"><mixed-citation xmlns:xlink="http://www.w3.org/1999/xlink" xlink:type="simple"><person-group><name name-style="western"><surname>Wibmer</surname><given-names>GJ</given-names></name><name name-style="western"><surname>O’Brien</surname><given-names>CW</given-names></name></person-group> (<year>1986</year>)<article-title> Annotated checklist of the weevils (Curculionidae <italic>sensu lato</italic>) of South America (Coleoptera: Curculionoidea).</article-title><source>Memoirs of the American Entomological Institute </source><volume>39</volume>: <fpage>1</fpage>-<lpage>563</lpage>.</mixed-citation></ref></ref-list></tp:taxon-treatment>
