# Supplementary material for: The subtribes and genera of the tribe Listroderini (Coleoptera, Curculionidae, Cyclominae): Phylogenetic analysis with systematic and biogeographical accounts
Source: Zookeys. 2013 Feb 28;(273):15–71. doi: 10.3897/zookeys.273.4116 (PMC3677366; doi:10.3897/zookeys.273.4116)
Supplement: XML Treatment for Palaechtodes [file zookeys.273.4116-treatment17.xml]

<!DOCTYPE tp:taxon-treatment
  PUBLIC "-//TaxonX//DTD Taxonomic Treatment Publishing DTD v0 20100105//EN" "tax-treatment-NSO.dtd">
<tp:taxon-treatment xmlns:tp="http://www.plazi.org/taxpub"><tp:treatment-meta><mixed-citation publication-type="journal"><person-group><name><surname>Morrone</surname><given-names>Juan J.</given-names></name></person-group><article-title>The subtribes and genera of the tribe Listroderini (Coleoptera, Curculionidae, Cyclominae): Phylogenetic analysis with systematic and biogeographical accounts</article-title><source>Zookeys</source><day>28</day><month>2</month><year>2013</year><volume>2013</volume><issue>273</issue><fpage>15</fpage><lpage>71</lpage><pub-id pub-id-type="doi">10.3897/zookeys.273.4116</pub-id></mixed-citation></tp:treatment-meta><tp:nomenclature><tp:taxon-name>
                            <tp:taxon-name-part taxon-name-part-type="genus">Palaechtodes</tp:taxon-name-part>
                        <object-id xmlns:xlink="http://www.w3.org/1999/xlink" xlink:type="simple">http://species-id.net/wiki/Palaechtodes</object-id>
								</tp:taxon-name><tp:taxon-authority>Brinck, 1948</tp:taxon-authority><tp:nomenclature-citation-list><tp:nomenclature-citation><tp:taxon-name>Palaechtodes</tp:taxon-name><comment> Brinck, 1948: 50.</comment></tp:nomenclature-citation></tp:nomenclature-citation-list></tp:nomenclature><tp:treatment-sec sec-type="Type species"><title>Type species.</title><p><italic><tp:taxon-name>Palaechthus cossonoides</tp:taxon-name></italic> C. O. Waterhouse, 1884 (by original designation).</p></tp:treatment-sec><tp:treatment-sec sec-type="Diagnosis"><title>Diagnosis.</title><p>Medium-sized (7.0–7.5 mm); vestiture of seta-like scales and setae; rostral dorsal carinae present; pronotum subclyndrical.</p></tp:treatment-sec><tp:treatment-sec sec-type="Relationships"><title>Relationships.</title><p><italic><tp:taxon-name>Palaechtodes</tp:taxon-name></italic> is the sister genus to both <italic><tp:taxon-name>Paleachthus and Tristanodes</tp:taxon-name></italic>. <xref ref-type="bibr" rid="B150">Oberprieler (1992)</xref> considered that the distinction between <italic><tp:taxon-name>Palaechtodes</tp:taxon-name></italic> and <italic><tp:taxon-name>Palaechthus</tp:taxon-name></italic> needs to be reevaluated.</p></tp:treatment-sec><tp:treatment-sec sec-type="Species included"><title>Species included.</title><p><italic><tp:taxon-name>Palaechtodes cossonoides</tp:taxon-name></italic> (C. O. Waterhouse, 1884).</p></tp:treatment-sec><tp:treatment-sec sec-type="Geographical distribution"><title>Geographical distribution.</title><p>Tristan da Cunha-Gough islands (<xref ref-type="bibr" rid="B28">Brinck 1948</xref>).</p></tp:treatment-sec><tp:treatment-sec sec-type="Material examined"><title>Material examined.</title><p><italic><tp:taxon-name>Palaechtodes cossonoides</tp:taxon-name></italic> (BMNH).</p></tp:treatment-sec><ref-list><ref id="B150"><mixed-citation xmlns:xlink="http://www.w3.org/1999/xlink" xlink:type="simple"><person-group><name name-style="western"><surname>Oberprieler</surname><given-names>RG</given-names></name></person-group> (<year>1992</year>)<source> Preliminary report on the weevils (Curculionidae) collected on Inaccesible and Nightingale islands during September 1989 by the expedition of the Fitzpatrick Institute for African Ornithology, University of Cape Town, submitted by Mr. A. J. Gardiner, Zimbabwe. Manuscript distributed by the author, 1–2.</source></mixed-citation></ref><ref id="B28"><mixed-citation xmlns:xlink="http://www.w3.org/1999/xlink" xlink:type="simple"><person-group><name name-style="western"><surname>Brinck</surname><given-names>P</given-names></name></person-group> (<year>1948</year>)<source> Coleoptera of Tristan da Cunha. Results of the Norwegian Scientific Expedition to Tristan da Cunha, 1937–1938 17: 1–121.</source></mixed-citation></ref></ref-list></tp:taxon-treatment>
