# Supplementary material for: The subtribes and genera of the tribe Listroderini (Coleoptera, Curculionidae, Cyclominae): Phylogenetic analysis with systematic and biogeographical accounts
Source: Zookeys. 2013 Feb 28;(273):15–71. doi: 10.3897/zookeys.273.4116 (PMC3677366; doi:10.3897/zookeys.273.4116)
Supplement: XML Treatment for Steriphus [file zookeys.273.4116-treatment18.xml]

<!DOCTYPE tp:taxon-treatment
  PUBLIC "-//TaxonX//DTD Taxonomic Treatment Publishing DTD v0 20100105//EN" "tax-treatment-NSO.dtd">
<tp:taxon-treatment xmlns:tp="http://www.plazi.org/taxpub"><tp:treatment-meta><mixed-citation publication-type="journal"><person-group><name><surname>Morrone</surname><given-names>Juan J.</given-names></name></person-group><article-title>The subtribes and genera of the tribe Listroderini (Coleoptera, Curculionidae, Cyclominae): Phylogenetic analysis with systematic and biogeographical accounts</article-title><source>Zookeys</source><day>28</day><month>2</month><year>2013</year><volume>2013</volume><issue>273</issue><fpage>15</fpage><lpage>71</lpage><pub-id pub-id-type="doi">10.3897/zookeys.273.4116</pub-id></mixed-citation></tp:treatment-meta><tp:nomenclature><tp:taxon-name>
                            <tp:taxon-name-part taxon-name-part-type="genus">Steriphus</tp:taxon-name-part>
                        <object-id xmlns:xlink="http://www.w3.org/1999/xlink" xlink:type="simple">http://species-id.net/wiki/Steriphus</object-id>
								</tp:taxon-name><tp:taxon-authority>Erichson, 1842</tp:taxon-authority><tp:nomenclature-citation-list><tp:nomenclature-citation><tp:taxon-name>Steriphus</tp:taxon-name><comment> Erichson, 1842: 190.</comment></tp:nomenclature-citation><tp:nomenclature-citation><tp:taxon-name>Desiantha</tp:taxon-name><comment> Pascoe, 1870: 193 (type species: <italic><tp:taxon-name>Desiantha caudata</tp:taxon-name></italic> Pascoe, 1870, subsequent designation by <xref ref-type="bibr" rid="B189">Zimmerman 1994</xref>: 697).</comment></tp:nomenclature-citation><tp:nomenclature-citation><tp:taxon-name>Brexius</tp:taxon-name><comment> Pascoe, 1870: 201 (type species: <italic><tp:taxon-name>Brexius murinus</tp:taxon-name></italic> Pascoe, 1870, subsequent designation by <xref ref-type="bibr" rid="B189">Zimmerman 1994</xref>: 697).</comment></tp:nomenclature-citation><tp:nomenclature-citation><tp:taxon-name>Dryopais</tp:taxon-name><comment> Broun, 1885: 387 (type species: <italic><tp:taxon-name>Dryopais variabilis</tp:taxon-name></italic> Broun, 1885, by indication, monotypy).</comment></tp:nomenclature-citation><tp:nomenclature-citation><tp:taxon-name>Xerostygnus</tp:taxon-name><comment> Broun, 1903: 79 (type species: <italic><tp:taxon-name>Xerostygnus binodulus</tp:taxon-name></italic> Broun, 1903, by indication, monotypy).</comment></tp:nomenclature-citation></tp:nomenclature-citation-list></tp:nomenclature><tp:treatment-sec sec-type="Type species"><title>Type species.</title><p><italic><tp:taxon-name>Steriphus solidus</tp:taxon-name></italic> Erichson, 1842 (by indication, monotypy).</p></tp:treatment-sec><tp:treatment-sec sec-type="Diagnosis"><title>Diagnosis.</title><p>Small to very small (3.0–6.5 mm); vestiture of subcircular scales and setae; scape long (surpassing posterior margin of eye when resting in scrobe); elytra with anteapical tubercle.</p><!--PageBreak--></tp:treatment-sec><tp:treatment-sec sec-type="Relationships"><title>Relationships.</title><p><italic><tp:taxon-name>Steriphus</tp:taxon-name></italic> is the sister genus to the American genus <italic><tp:taxon-name>Listronotus</tp:taxon-name></italic>.</p></tp:treatment-sec><tp:treatment-sec sec-type="Species included"><title>Species included.</title><p><italic><tp:taxon-name>Steriphus albidoparsus</tp:taxon-name></italic> (Lea, 1928); <italic><tp:taxon-name>Steriphus alpinus</tp:taxon-name></italic> (Lea, 1928); <italic><tp:taxon-name>Steriphus angusticollis</tp:taxon-name></italic> (Pascoe, 1870); <italic><tp:taxon-name>Steriphus ascitus</tp:taxon-name></italic> (Pascoe, 1876); <italic><tp:taxon-name>Steriphus binodulus</tp:taxon-name></italic> Broun, 1903; <italic><tp:taxon-name>Steriphus caudatus</tp:taxon-name></italic> (Pascoe, 1870); <italic><tp:taxon-name>Steriphus curvisetosus</tp:taxon-name></italic> (Lea, 1928); <italic><tp:taxon-name>Steriphus diversipes</tp:taxon-name></italic> (Pascoe,1870); <italic><tp:taxon-name>Steriphus humeralis</tp:taxon-name></italic> (Lea, 1928); <italic><tp:taxon-name>Steriphus incotaminatus</tp:taxon-name></italic> (Lea, 1899); <italic><tp:taxon-name>Steriphus inermis</tp:taxon-name></italic> (Lea, 1928); <italic><tp:taxon-name>Steriphus irrasus</tp:taxon-name></italic> (Lea, 1899); <italic><tp:taxon-name>Steriphus longus</tp:taxon-name></italic> (Lea, 1928); <italic><tp:taxon-name>Steriphus major</tp:taxon-name></italic> (Blackburn, 1890); <italic><tp:taxon-name>Steriphus mecaspis</tp:taxon-name></italic> (Lea, 1899); <italic><tp:taxon-name>Steriphus metallicus</tp:taxon-name></italic> (Lea, 1928); <italic><tp:taxon-name>Steriphus mucronatus</tp:taxon-name></italic> (Lea, 1928); <italic><tp:taxon-name>Steriphus murinus</tp:taxon-name></italic> (Pascoe, 1870); <italic><tp:taxon-name>Steriphus parvicornis</tp:taxon-name></italic> (Lea, 1928); <italic><tp:taxon-name>Steriphus parvonigrus</tp:taxon-name></italic> (Lea, 1928); <italic><tp:taxon-name>Steriphus parvus</tp:taxon-name></italic> (Blackburn, 1890); <italic><tp:taxon-name>Steriphus pullus</tp:taxon-name></italic> (Broun, 1910); <italic><tp:taxon-name>Steriphus sericeus</tp:taxon-name></italic> (Blackburn, 1890); <italic><tp:taxon-name>Steriphus solidus</tp:taxon-name></italic> Erichson, 1842; <italic><tp:taxon-name>Steriphus stenoderes</tp:taxon-name></italic> (Lea, 1928); <italic><tp:taxon-name>Steriphus variabilis</tp:taxon-name></italic> (Broun, 1885); <italic><tp:taxon-name>Steriphus vittatus</tp:taxon-name></italic> (Blackburn, 1893).</p></tp:treatment-sec><tp:treatment-sec sec-type="Host plants"><title>Host plants.</title><p><italic><tp:taxon-name>Steriphus ascitus</tp:taxon-name></italic>: <italic><tp:taxon-name>Baumea articulata</tp:taxon-name></italic> (R. Br.) Blake, <italic><tp:taxon-name>Baumea rubiginosa</tp:taxon-name></italic> (Spreng.) Boeck., <italic><tp:taxon-name>Scirpus fluviatilis</tp:taxon-name></italic> (Torr.) Sojak (<tp:taxon-name>Cyperaceae</tp:taxon-name>) and <italic><tp:taxon-name>Typha orientalis</tp:taxon-name></italic> C. B. Presl. (<tp:taxon-name>Typhaceae</tp:taxon-name>); <italic><tp:taxon-name>Steriphus diversipes</tp:taxon-name></italic>:  <italic><tp:taxon-name>Medicago sativa</tp:taxon-name></italic> L. (<tp:taxon-name>Fabaceae</tp:taxon-name>) and <italic><tp:taxon-name>Rumex acetosella</tp:taxon-name></italic> L. (<tp:taxon-name>Polygonaceae</tp:taxon-name>); <italic><tp:taxon-name>Steriphus variabilis</tp:taxon-name></italic>: <italic><tp:taxon-name>Cotula</tp:taxon-name></italic> spp. (<tp:taxon-name>Asteraceae</tp:taxon-name>), <italic><tp:taxon-name>Dichondra</tp:taxon-name></italic> sp. (<tp:taxon-name>Convolvulaceae</tp:taxon-name>) and <italic><tp:taxon-name>Myriophyllum</tp:taxon-name></italic> sp. (<tp:taxon-name>Haloragaceae</tp:taxon-name>) (May, 1977; Kuschel, 1990).</p></tp:treatment-sec><tp:treatment-sec sec-type="Immature stages"><title>Immature stages.</title><p><italic><tp:taxon-name>Steriphus ascitus</tp:taxon-name></italic>, <italic><tp:taxon-name>Steriphus caudatus</tp:taxon-name></italic>, <italic><tp:taxon-name>Steriphus diversipes</tp:taxon-name></italic> and <italic><tp:taxon-name>Steriphus variabilis</tp:taxon-name></italic> (May, 1970, 1977, 1993, 1994).</p></tp:treatment-sec><tp:treatment-sec sec-type="Geographical distribution"><title>Geographical distribution.</title><p>Australia and New Zealand (<xref ref-type="bibr" rid="B170">Schenkling and Marshall 1931</xref>; <xref ref-type="bibr" rid="B93">Kuschel 1972</xref>, <xref ref-type="bibr" rid="B96">1990</xref>; <xref ref-type="bibr" rid="B117">May 1977</xref>; <xref ref-type="bibr" rid="B189">Zimmerman 1994</xref>).</p></tp:treatment-sec><tp:treatment-sec sec-type="Material examined"><title>Material examined.</title><p><italic><tp:taxon-name>Steriphus ascitus</tp:taxon-name></italic> (MZFC) and <italic><tp:taxon-name>Steriphus variabilis</tp:taxon-name></italic> (MZFC).</p></tp:treatment-sec><ref-list><ref id="B189"><mixed-citation xmlns:xlink="http://www.w3.org/1999/xlink" xlink:type="simple"><person-group><name name-style="western"><surname>Zimmerman</surname><given-names>EC</given-names></name></person-group> (<year>1994</year>)<source> Australian weevils. Volume I. Anthribidae to Attelabidae. Centre of Scientific and Industrial Research, Melbourne.</source></mixed-citation></ref><ref id="B170"><mixed-citation xmlns:xlink="http://www.w3.org/1999/xlink" xlink:type="simple"><person-group><name name-style="western"><surname>Schenkling</surname><given-names>S</given-names></name><name name-style="western"><surname>Marshall</surname><given-names>GAK</given-names></name></person-group> (<year>1931</year>)<source> Coleopterorum Catalogus. Pars 114, Curculionidae: Cylindrorhininae, pp. 1–23. Junk, Berlin.</source></mixed-citation></ref><ref id="B93"><mixed-citation xmlns:xlink="http://www.w3.org/1999/xlink" xlink:type="simple"><person-group><name name-style="western"><surname>Kuschel</surname><given-names>G</given-names></name></person-group> (<year>1972</year>)<article-title> The foreign Curculionoidea established in New Zealand (Insecta: Coleoptera).</article-title><source>New Zealand Journal of Science </source><volume>15</volume>: <fpage>273</fpage>-<lpage>289</lpage>.</mixed-citation></ref><ref id="B96"><mixed-citation xmlns:xlink="http://www.w3.org/1999/xlink" xlink:type="simple"><person-group><name name-style="western"><surname>Kuschel</surname><given-names>G</given-names></name></person-group> (<year>1990</year>)<source> Beetles in a suburban environment: A New Zealand case study. New Zealand Department of Scientific and Industrial Research, Auckland.</source></mixed-citation></ref><ref id="B117"><mixed-citation xmlns:xlink="http://www.w3.org/1999/xlink" xlink:type="simple"><person-group><name name-style="western"><surname>May</surname><given-names>BM</given-names></name></person-group> (<year>1977</year>)<article-title> Immature stages of Curculionidae: Larvae of the soil-dwelling weevils of New Zealand.</article-title><source>Journal of the Royal Society of New Zealand </source><volume>7</volume>: <fpage>189</fpage>-<lpage>228</lpage>. doi: <ext-link ext-link-type="uri" xlink:href="http://dx.doi.org/10.1080/03036758.1977.10427160" xlink:type="simple">10.1080/03036758.1977.10427160</ext-link></mixed-citation></ref></ref-list></tp:taxon-treatment>
