# Supplementary material for: The subtribes and genera of the tribe Listroderini (Coleoptera, Curculionidae, Cyclominae): Phylogenetic analysis with systematic and biogeographical accounts
Source: Zookeys. 2013 Feb 28;(273):15–71. doi: 10.3897/zookeys.273.4116 (PMC3677366; doi:10.3897/zookeys.273.4116)
Supplement: XML Treatment for Tristanodes [file zookeys.273.4116-treatment19.xml]

<!DOCTYPE tp:taxon-treatment
  PUBLIC "-//TaxonX//DTD Taxonomic Treatment Publishing DTD v0 20100105//EN" "tax-treatment-NSO.dtd">
<tp:taxon-treatment xmlns:tp="http://www.plazi.org/taxpub"><tp:treatment-meta><mixed-citation publication-type="journal"><person-group><name><surname>Morrone</surname><given-names>Juan J.</given-names></name></person-group><article-title>The subtribes and genera of the tribe Listroderini (Coleoptera, Curculionidae, Cyclominae): Phylogenetic analysis with systematic and biogeographical accounts</article-title><source>Zookeys</source><day>28</day><month>2</month><year>2013</year><volume>2013</volume><issue>273</issue><fpage>15</fpage><lpage>71</lpage><pub-id pub-id-type="doi">10.3897/zookeys.273.4116</pub-id></mixed-citation></tp:treatment-meta><tp:nomenclature><tp:taxon-name>
                            <tp:taxon-name-part taxon-name-part-type="genus">Tristanodes</tp:taxon-name-part>
                        <object-id xmlns:xlink="http://www.w3.org/1999/xlink" xlink:type="simple">http://species-id.net/wiki/Tristanodes</object-id>
								</tp:taxon-name><tp:taxon-authority>Brinck, 1948</tp:taxon-authority><tp:nomenclature-citation-list><tp:nomenclature-citation><tp:taxon-name>Tristanodes</tp:taxon-name><comment> Brinck, 1948: 58.</comment></tp:nomenclature-citation></tp:nomenclature-citation-list></tp:nomenclature><tp:treatment-sec sec-type="Type species"><title>Type species.</title><p><italic><tp:taxon-name>Tristanodes craterophilus</tp:taxon-name></italic> Brinck, 1948.</p></tp:treatment-sec><tp:treatment-sec sec-type="Diagnosis"><title>Diagnosis.</title><p>Small to very small (3.7–6.5 mm); vestiture of seta-like scales and setae; pronotum subcylindrical.</p></tp:treatment-sec><tp:treatment-sec sec-type="Relationships"><title>Relationships.</title><p><italic><tp:taxon-name>Tristanodes</tp:taxon-name></italic> is the sister genus to both <italic><tp:taxon-name>Palaechthus</tp:taxon-name></italic> and <italic><tp:taxon-name>Palaechtodes</tp:taxon-name></italic>. <xref ref-type="bibr" rid="B150">Oberprieler (1992)</xref> considered that the distinction between <italic><tp:taxon-name>Tristanodes, Gunodes and Inaccodes</tp:taxon-name></italic> is not without doubt.</p></tp:treatment-sec><tp:treatment-sec sec-type="Species included"><title>Species included.</title><p><italic><tp:taxon-name>Tristanodes attai</tp:taxon-name></italic> Brinck, 1948; <italic><tp:taxon-name>Tristanodes conicus</tp:taxon-name></italic> Brinck, 1948; <italic><tp:taxon-name>Tristanodes craterophilus</tp:taxon-name></italic> Brinck, 1948; <italic><tp:taxon-name>Tristanodes echinatus</tp:taxon-name></italic> Brinck, 1948; <italic><tp:taxon-name>Tristanodes insolidus</tp:taxon-name></italic> Brinck, 1948; <italic><tp:taxon-name>Tristanodes integer</tp:taxon-name></italic> Brinck, 1948; <italic><tp:taxon-name>Tristanodes medius</tp:taxon-name></italic> Brinck, 1948; <italic><tp:taxon-name>Tristanodes minor</tp:taxon-name></italic> Brinck, 1948; <italic><tp:taxon-name>Tristanodes reppetonis</tp:taxon-name></italic> Brinck, 1948; <italic><tp:taxon-name>Tristanodes scirpophilus</tp:taxon-name></italic> Brinck, 1948; <italic><tp:taxon-name>Tristanodes sivertseni</tp:taxon-name></italic> Brinck, 1948.</p></tp:treatment-sec><tp:treatment-sec sec-type="Immature stages"><title>Immature stages.</title><p><italic><tp:taxon-name>Tristanodes scirpophilus</tp:taxon-name></italic> (Kuschel, 1962).</p></tp:treatment-sec><tp:treatment-sec sec-type="Geographical distribution"><title>Geographical distribution.</title><p>Tristan da Cunha-Gough islands (<xref ref-type="bibr" rid="B28">Brinck 1948</xref>; <xref ref-type="bibr" rid="B90">Kuschel 1962</xref>).</p></tp:treatment-sec><tp:treatment-sec sec-type="Material examined"><title>Material examined.</title><p><italic><tp:taxon-name>Tristanodes attai</tp:taxon-name></italic> (BMNH) and <italic><tp:taxon-name>Tristanodes</tp:taxon-name></italic> spp. (BMNH).</p><!--PageBreak--></tp:treatment-sec><ref-list><ref id="B150"><mixed-citation xmlns:xlink="http://www.w3.org/1999/xlink" xlink:type="simple"><person-group><name name-style="western"><surname>Oberprieler</surname><given-names>RG</given-names></name></person-group> (<year>1992</year>)<source> Preliminary report on the weevils (Curculionidae) collected on Inaccesible and Nightingale islands during September 1989 by the expedition of the Fitzpatrick Institute for African Ornithology, University of Cape Town, submitted by Mr. A. J. Gardiner, Zimbabwe. Manuscript distributed by the author, 1–2.</source></mixed-citation></ref><ref id="B28"><mixed-citation xmlns:xlink="http://www.w3.org/1999/xlink" xlink:type="simple"><person-group><name name-style="western"><surname>Brinck</surname><given-names>P</given-names></name></person-group> (<year>1948</year>)<source> Coleoptera of Tristan da Cunha. Results of the Norwegian Scientific Expedition to Tristan da Cunha, 1937–1938 17: 1–121.</source></mixed-citation></ref><ref id="B90"><mixed-citation xmlns:xlink="http://www.w3.org/1999/xlink" xlink:type="simple"><person-group><name name-style="western"><surname>Kuschel</surname><given-names>G</given-names></name></person-group> (<year>1962</year>)<source> The Curculionidae of Gough Island and the relationships of the weevil fauna of the Tristan da Cunha Group. Proceedings of the Linnean Society of London, 196061 (1962), 173: 69–78.</source></mixed-citation></ref></ref-list></tp:taxon-treatment>
