# Supplementary material for: The subtribes and genera of the tribe Listroderini (Coleoptera, Curculionidae, Cyclominae): Phylogenetic analysis with systematic and biogeographical accounts
Source: Zookeys. 2013 Feb 28;(273):15–71. doi: 10.3897/zookeys.273.4116 (PMC3677366; doi:10.3897/zookeys.273.4116)
Supplement: XML Treatment for Falklandiina [file zookeys.273.4116-treatment20.xml]

<!DOCTYPE tp:taxon-treatment
  PUBLIC "-//TaxonX//DTD Taxonomic Treatment Publishing DTD v0 20100105//EN" "tax-treatment-NSO.dtd">
<tp:taxon-treatment xmlns:tp="http://www.plazi.org/taxpub"><tp:treatment-meta><mixed-citation publication-type="journal"><person-group><name><surname>Morrone</surname><given-names>Juan J.</given-names></name></person-group><article-title>The subtribes and genera of the tribe Listroderini (Coleoptera, Curculionidae, Cyclominae): Phylogenetic analysis with systematic and biogeographical accounts</article-title><source>Zookeys</source><day>28</day><month>2</month><year>2013</year><volume>2013</volume><issue>273</issue><fpage>15</fpage><lpage>71</lpage><pub-id pub-id-type="doi">10.3897/zookeys.273.4116</pub-id></mixed-citation></tp:treatment-meta><tp:nomenclature><tp:taxon-name>
                            <tp:taxon-name-part taxon-name-part-type="subtribe">Falklandiina</tp:taxon-name-part>
                        </tp:taxon-name><tp:taxon-status xmlns:xlink="http://www.w3.org/1999/xlink" xlink:type="simple">subtr. n.</tp:taxon-status></tp:nomenclature><tp:treatment-sec sec-type="Type genus"><title>Type genus.</title><p><italic><tp:taxon-name>Falklandius</tp:taxon-name></italic> Enderlein, 1907.</p></tp:treatment-sec><tp:treatment-sec sec-type="Diagnosis"><title>Diagnosis.</title><p>Small to very small (except <italic><tp:taxon-name>Liparogetus</tp:taxon-name></italic> and some species of <italic><tp:taxon-name>Gromilus</tp:taxon-name></italic>, which are medium-sized); rostrum stout, shorter than pronotum (except <italic><tp:taxon-name>Gromilus</tp:taxon-name></italic> and <italic><tp:taxon-name>Nestrius</tp:taxon-name></italic>, with relatively stout, medium-sized rostrum); pterygiae auriculate, exposed (<xref ref-type="fig" rid="F1">Fig. 5</xref>); scrobes short, ill-defined, broad; eyes usually flat; postocular lobes usually absent (except <italic><tp:taxon-name>Gromilus</tp:taxon-name></italic> and <italic><tp:taxon-name>Falklandiopsis</tp:taxon-name></italic>); pronotum usually subcircular or subcylindrical; metanepisternal suture usually posteriorly fused or obliterated; elytra oblong-oval.</p></tp:treatment-sec><tp:treatment-sec sec-type="Included taxa"><title>Included taxa.</title><p>This new subtribe, which basically corresponds to the <italic><tp:taxon-name>Falklandius</tp:taxon-name></italic> generic group of <xref ref-type="bibr" rid="B138">Morrone (1997a)</xref>, includes the genera <italic><tp:taxon-name>Falklandiellus</tp:taxon-name></italic>, <italic><tp:taxon-name>Falklandiopsis</tp:taxon-name></italic>, <italic><tp:taxon-name>Falklandius</tp:taxon-name></italic>, <italic><tp:taxon-name>Gromilus</tp:taxon-name></italic>, <italic><tp:taxon-name>Lanteriella</tp:taxon-name></italic>, <italic><tp:taxon-name>Liparogetus</tp:taxon-name></italic>, <italic><tp:taxon-name>Nestrius</tp:taxon-name></italic> and <italic><tp:taxon-name>Telurus</tp:taxon-name></italic>. The genera <italic><tp:taxon-name>Gromilus</tp:taxon-name></italic>, <italic><tp:taxon-name>Liparogetus</tp:taxon-name></italic> and <italic><tp:taxon-name>Nestrius</tp:taxon-name></italic> are distributed in New Zealand, whereas the five remaining genera are South American, distributed in the Subantarctic subregion of the Andean region (<italic>sensu</italic> Morrone, 2006).</p></tp:treatment-sec><tp:treatment-sec sec-type="Key to the genera of Falklandiina"><title>Key to the genera of <tp:taxon-name>Falklandiina</tp:taxon-name></title><table-wrap content-type="key" position="anchor" orientation="portrait"><table><tbody><tr><td rowspan="1" colspan="1">1</td><td rowspan="1" colspan="1">Scrobes lateral</td><td rowspan="1" colspan="1">2</td></tr><tr><td rowspan="1" colspan="1">–</td><td rowspan="1" colspan="1">Scrobes dorsolateral to dorsal (<xref ref-type="fig" rid="F1">Fig. 5</xref>)</td><td rowspan="1" colspan="1">6</td></tr><tr><td rowspan="1" colspan="1">2</td><td rowspan="1" colspan="1">Eyes transverse (<xref ref-type="fig" rid="F1">Fig. 8</xref>); female elytral apex not produced; female ventrites 3 and 4 combined shorter than 5</td><td rowspan="1" colspan="1">3</td></tr><tr><td rowspan="1" colspan="1">–</td><td rowspan="1" colspan="1">Eyes subcircular (<xref ref-type="fig" rid="F1">Fig. 5</xref>); female elytral apex produced; female ventrites 3 and 4 combined longer than 5</td><td rowspan="1" colspan="1"><italic><tp:taxon-name>Telurus</tp:taxon-name></italic>(<xref ref-type="fig" rid="F4">Fig. 24</xref>)</td></tr><tr><td rowspan="1" colspan="1">3</td><td rowspan="1" colspan="1">Eyes slightly convex; postocular lobes absent</td><td rowspan="1" colspan="1">4</td></tr><tr><td rowspan="1" colspan="1">–</td><td rowspan="1" colspan="1">Eyes flat; postocular lobes slightly developed</td><td rowspan="1" colspan="1">5</td></tr><tr><td rowspan="1" colspan="1">4</td><td rowspan="1" colspan="1">Vestiture of setae only; rostrum very short, stout; rostral dorsal carinae absent; scrobes short, ill-defined; eyes dorsal; scape medium-sized (reaching eye when resting in scrobe); funicular segments 3-6 globose; pronotum subcircular; elytra with humeral tubercles; femora subcylindrical, markedly clavate; southern South America</td><td rowspan="1" colspan="1"><italic><tp:taxon-name>Falklandiopsis</tp:taxon-name></italic>(<xref ref-type="fig" rid="F4">Fig. 24</xref>)</td></tr><tr><td rowspan="1" colspan="1">–</td><td rowspan="1" colspan="1">Vestiture of seta-like scales and setae; rostrum medium-sized, relatively stout; rostral dorsal carinae present; scrobes long, deep, sharply bordered, reaching eyes; eyes lateral; scape long (surpassing posterior margin of eye when resting in scrobe); funicular segments 3-6 elongate; pronotum subcylindrical; elytra lacking humeral tubercles; femora subcylindrical, clavate; New Zealand</td><td rowspan="1" colspan="1"><italic><tp:taxon-name>Gromilus</tp:taxon-name></italic>(<xref ref-type="fig" rid="F4">Fig. 26</xref>)</td></tr><tr><td rowspan="1" colspan="1">5</td><td rowspan="1" colspan="1">Very small (2.6–3.5 mm); vestiture of subcircular scales and setae; rostrum lacking dorsal carinae; antennal insertion distal; club fusiform; pronotum transverse; metanepisternal suture posteriorly fused or obliterated; elytra with <!--PageBreak-->series of declivital tubercles; tibiae with spurs; southern South America</td><td rowspan="1" colspan="1"><italic><tp:taxon-name>Falklandiellus</tp:taxon-name></italic>(<xref ref-type="fig" rid="F4">Fig. 23</xref>)</td></tr><tr><td rowspan="1" colspan="1">–</td><td rowspan="1" colspan="1">Medium-sized (6.0–10.0 mm); vestiture of seta-like scales and setae; rostrum with dorsal carinae; antennal insertion at the middle of the rostrum; club inflated; pronotum subquadrate; metanepisternal suture complete; elytra lacking series of declivital tubercles; tibiae lacking spurs; New Zealand</td><td rowspan="1" colspan="1"><italic><tp:taxon-name>Liparogetus</tp:taxon-name></italic></td></tr><tr><td rowspan="1" colspan="1">6</td><td rowspan="1" colspan="1">Rostrum relatively stout, medium-sized, with dorsal carinae; eyes lateral; funicular segment 2 elongate; pronotum subcylindrical; scutellum not visible; New Zealand</td><td rowspan="1" colspan="1"><italic><tp:taxon-name>Nestrius</tp:taxon-name></italic></td></tr><tr><td rowspan="1" colspan="1">–</td><td rowspan="1" colspan="1">Rostrum very short, stout, lacking dorsal carinae; eyes dorsal; funicular segment 2 globose; pronotum subcircular; scutellum visible; southern South America</td><td rowspan="1" colspan="1">7</td></tr><tr><td rowspan="1" colspan="1">7</td><td rowspan="1" colspan="1">Vestiture of seta-like scales and setae; eyes small; club inflated; pronotum with disc rugose; elytra with intervals convex; femora subcylindrical; tibiae subcylindrical</td><td rowspan="1" colspan="1"><italic><tp:taxon-name>Falklandius</tp:taxon-name></italic>(<xref ref-type="fig" rid="F4">Fig. 25</xref>)</td></tr><tr><td rowspan="1" colspan="1">–</td><td rowspan="1" colspan="1">Vestiture of setae only; eyes very small, microphthalmic; club fusiform; pronotum with disc smooth, polished; elytra with intervals flat; femora dorsoventrally compressed; tibiae apically expanded</td><td rowspan="1" colspan="1"><italic><tp:taxon-name>Lanteriella</tp:taxon-name></italic>(<xref ref-type="fig" rid="F5">Fig. 27</xref>)</td></tr></tbody></table></table-wrap></tp:treatment-sec><tp:treatment-sec><!--Section generated to contain objects referenced in tp:taxon-treatment.--><fig id="F1" position="float" orientation="portrait"><label>Figures 1–12.</label><caption><p>Some of the characters analysed. <bold>1</bold> Seta-like scales <bold>2</bold> subcircular scales <bold>3</bold> lanceolate scales <bold>4</bold> scales with finger-like processes <bold>5, 6, 8</bold> face and rostrum, dorsal view <bold>7</bold> face and rostrum, lateral view <bold>8, 9</bold> elytra, dorsal view <bold>11, 12</bold> tarsomere 3, ventral view. <bold>1, 5</bold> <italic><tp:taxon-name>Falklandius antarcticus</tp:taxon-name></italic>; <bold>2, 8, 11</bold> <italic><tp:taxon-name>Falklandiellus suffodens</tp:taxon-name></italic>; <bold>3</bold> <italic><tp:taxon-name>Hyperoides subcinctus</tp:taxon-name></italic>; <bold>4, 12</bold> <italic><tp:taxon-name>Philippius superbus</tp:taxon-name></italic>; <bold>6, 7, 10</bold> <italic><tp:taxon-name>Listroderes costirostris</tp:taxon-name></italic>; <bold>9</bold> <italic><tp:taxon-name>Lamiarhinus aelficus</tp:taxon-name></italic>.</p></caption><graphic xmlns:xlink="http://www.w3.org/1999/xlink" xlink:href="ZooKeys-273-015-g001.jpg" position="float" orientation="portrait" xlink:type="simple"/></fig><fig id="F4" position="float" orientation="portrait"><label>Figures 18–26.</label><caption><p>Habitus of representative <tp:taxon-name>Listroderini</tp:taxon-name>. <bold>18</bold> <italic><tp:taxon-name>Adioristidius hirsutus</tp:taxon-name></italic> <bold>19</bold> <italic><tp:taxon-name>Puranius nigrinus</tp:taxon-name></italic> <bold>20</bold> <italic><tp:taxon-name>Haversiella albolimbata</tp:taxon-name></italic> <bold>21</bold> <italic><tp:taxon-name>Listronotus bosqi</tp:taxon-name></italic> <bold>22</bold> <italic><tp:taxon-name>Neopachytychius squamosus</tp:taxon-name></italic> <bold>23</bold> <italic><tp:taxon-name>Falklandiellus suffodens</tp:taxon-name></italic> <bold>24</bold> <italic><tp:taxon-name>Falklandiopsis magellanica</tp:taxon-name></italic> <bold>25</bold> <italic><tp:taxon-name>Falklandius antarcticus</tp:taxon-name></italic> <bold>26</bold> <italic><tp:taxon-name>Gromilus veneris</tp:taxon-name></italic>.</p></caption><graphic xmlns:xlink="http://www.w3.org/1999/xlink" xlink:href="ZooKeys-273-015-g004.jpg" position="float" orientation="portrait" xlink:type="simple"/></fig><fig id="F5" position="float" orientation="portrait"><label>Figures 27–35.</label><caption><p>Habitus of representative <tp:taxon-name>Listroderini</tp:taxon-name>. <bold>27</bold> <italic><tp:taxon-name>Lanteriella microphtalma</tp:taxon-name></italic> <bold>28</bold> <italic><tp:taxon-name>Telurus caudiculatus</tp:taxon-name></italic> <bold>29</bold> <italic><tp:taxon-name>Acrorius papallacta</tp:taxon-name></italic> <bold>30</bold> <italic><tp:taxon-name>Acrostomus bruchi</tp:taxon-name></italic> <bold>31</bold> <italic><tp:taxon-name>Antarctobius lacunosus</tp:taxon-name></italic> <bold>32</bold> <italic><tp:taxon-name>Germainiellus dentipennis</tp:taxon-name></italic> <bold>33</bold> <italic><tp:taxon-name>Lamiarhinus aelficus</tp:taxon-name></italic> <bold>34</bold> <italic><tp:taxon-name>Listroderes annulipes</tp:taxon-name></italic> <bold>35</bold> <italic><tp:taxon-name>Philippius superbus</tp:taxon-name></italic>.</p></caption><graphic xmlns:xlink="http://www.w3.org/1999/xlink" xlink:href="ZooKeys-273-015-g005.jpg" position="float" orientation="portrait" xlink:type="simple"/></fig></tp:treatment-sec><ref-list><ref id="B138"><mixed-citation xmlns:xlink="http://www.w3.org/1999/xlink" xlink:type="simple"><person-group><name name-style="western"><surname>Morrone</surname><given-names>JJ</given-names></name></person-group> (<year>1997a</year>)<article-title> Cladistics of the New World genera of Listroderina (Coleoptera: Curculionidae: Rhytirrhinini).</article-title><source>Cladistics </source><volume>13</volume>: <fpage>247</fpage>-<lpage>266</lpage>. doi: <ext-link ext-link-type="uri" xlink:href="http://dx.doi.org/10.1111/j.1096-0031.1997.tb00318.x" xlink:type="simple">10.1111/j.1096-0031.1997.tb00318.x</ext-link></mixed-citation></ref></ref-list></tp:taxon-treatment>
