# Supplementary material for: The subtribes and genera of the tribe Listroderini (Coleoptera, Curculionidae, Cyclominae): Phylogenetic analysis with systematic and biogeographical accounts
Source: Zookeys. 2013 Feb 28;(273):15–71. doi: 10.3897/zookeys.273.4116 (PMC3677366; doi:10.3897/zookeys.273.4116)
Supplement: XML Treatment for Falklandiellus [file zookeys.273.4116-treatment21.xml]

<!DOCTYPE tp:taxon-treatment
  PUBLIC "-//TaxonX//DTD Taxonomic Treatment Publishing DTD v0 20100105//EN" "tax-treatment-NSO.dtd">
<tp:taxon-treatment xmlns:tp="http://www.plazi.org/taxpub"><tp:treatment-meta><mixed-citation publication-type="journal"><person-group><name><surname>Morrone</surname><given-names>Juan J.</given-names></name></person-group><article-title>The subtribes and genera of the tribe Listroderini (Coleoptera, Curculionidae, Cyclominae): Phylogenetic analysis with systematic and biogeographical accounts</article-title><source>Zookeys</source><day>28</day><month>2</month><year>2013</year><volume>2013</volume><issue>273</issue><fpage>15</fpage><lpage>71</lpage><pub-id pub-id-type="doi">10.3897/zookeys.273.4116</pub-id></mixed-citation></tp:treatment-meta><tp:nomenclature><tp:taxon-name>
                            <tp:taxon-name-part taxon-name-part-type="genus">Falklandiellus</tp:taxon-name-part>
                        <object-id xmlns:xlink="http://www.w3.org/1999/xlink" xlink:type="simple">http://species-id.net/wiki/Falklandiellus</object-id>
								</tp:taxon-name><tp:taxon-authority>Kuschel, 1950</tp:taxon-authority><xref ref-type="fig" rid="F4">Fig. 23</xref><tp:nomenclature-citation-list><tp:nomenclature-citation><tp:taxon-name>Falklandiellus</tp:taxon-name><comment> Kuschel, 1950: 14.</comment></tp:nomenclature-citation></tp:nomenclature-citation-list></tp:nomenclature><tp:treatment-sec sec-type="Type species"><title>Type species.</title><p><italic><tp:taxon-name>Falklandius suffodens</tp:taxon-name></italic> Enderlein, 1907 (by original designation).</p></tp:treatment-sec><tp:treatment-sec sec-type="Diagnosis"><title>Diagnosis.</title><p>Very small (2.6–3.5 mm); vestiture of subcircular scales and setae; rostrum lacking dorsal carinae; antennal insertion distal; club fusiform; pronotum transverse; metanepisternal suture posteriorly fused or obliterated; elytra with series of declivital tubercles; tibiae with spurs.</p></tp:treatment-sec><tp:treatment-sec sec-type="Relationships"><title>Relationships.</title><p><italic><tp:taxon-name>Falklandiellus</tp:taxon-name></italic> is the sister genus to <italic>Telurus-Nestrius-Falklandius-Lanteriella</italic>.</p></tp:treatment-sec><tp:treatment-sec sec-type="Species included"><title>Species included.</title><p><italic><tp:taxon-name>Falklandiellus suffodens</tp:taxon-name></italic> (Enderlein, 1907).</p></tp:treatment-sec><tp:treatment-sec sec-type="Host plants"><title>Host plants.</title><p>Bryophytes (<xref ref-type="bibr" rid="B135">Morrone 1995a</xref>).</p></tp:treatment-sec><tp:treatment-sec sec-type="Geographical distribution"><title>Geographical distribution.</title><p>Andean region (Subantarctic subregion), in southern Argentina, including the Falkland Islands (Islas Malvinas), and southern Chile (<xref ref-type="bibr" rid="B135">Morrone 1995a</xref>; <xref ref-type="bibr" rid="B162">Posadas 2008</xref>, 2012).</p></tp:treatment-sec><tp:treatment-sec sec-type="Material examined"><title>Material examined.</title><p><italic><tp:taxon-name>Falklandiellus suffodens</tp:taxon-name></italic> (BMNH, CADIC, MACN, MLP, MZFC, USNM, ZMHU).</p><!--PageBreak--></tp:treatment-sec><tp:treatment-sec><!--Section generated to contain objects referenced in tp:taxon-treatment.--><fig id="F4" position="float" orientation="portrait"><label>Figures 18–26.</label><caption><p>Habitus of representative <tp:taxon-name>Listroderini</tp:taxon-name>. <bold>18</bold> <italic><tp:taxon-name>Adioristidius hirsutus</tp:taxon-name></italic> <bold>19</bold> <italic><tp:taxon-name>Puranius nigrinus</tp:taxon-name></italic> <bold>20</bold> <italic><tp:taxon-name>Haversiella albolimbata</tp:taxon-name></italic> <bold>21</bold> <italic><tp:taxon-name>Listronotus bosqi</tp:taxon-name></italic> <bold>22</bold> <italic><tp:taxon-name>Neopachytychius squamosus</tp:taxon-name></italic> <bold>23</bold> <italic><tp:taxon-name>Falklandiellus suffodens</tp:taxon-name></italic> <bold>24</bold> <italic><tp:taxon-name>Falklandiopsis magellanica</tp:taxon-name></italic> <bold>25</bold> <italic><tp:taxon-name>Falklandius antarcticus</tp:taxon-name></italic> <bold>26</bold> <italic><tp:taxon-name>Gromilus veneris</tp:taxon-name></italic>.</p></caption><graphic xmlns:xlink="http://www.w3.org/1999/xlink" xlink:href="ZooKeys-273-015-g004.jpg" position="float" orientation="portrait" xlink:type="simple"/></fig></tp:treatment-sec><ref-list><ref id="B135"><mixed-citation xmlns:xlink="http://www.w3.org/1999/xlink" xlink:type="simple"><person-group><name name-style="western"><surname>Morrone</surname><given-names>JJ</given-names></name></person-group> (<year>1995a</year>)<source> Estudio taxonómico y biogeográfico del género subantártico <italic>Falklandiellus</italic> Kuschel (Coleoptera: Curculionidae). Physis (Buenos Aires), Sección C, 1992 (1995), 50: 105–110.</source></mixed-citation></ref><ref id="B162"><mixed-citation xmlns:xlink="http://www.w3.org/1999/xlink" xlink:type="simple"><person-group><name name-style="western"><surname>Posadas</surname><given-names>P</given-names></name></person-group> (<year>2008</year>)<article-title> A preliminar overview of species composition and geographical distribution of Malvinian weevils (Insecta: Coleoptera: Curculionidae).</article-title><source>Zootaxa </source><volume>1704</volume>: <fpage>1</fpage>-<lpage>26</lpage>.</mixed-citation></ref></ref-list></tp:taxon-treatment>
