# Supplementary material for: The subtribes and genera of the tribe Listroderini (Coleoptera, Curculionidae, Cyclominae): Phylogenetic analysis with systematic and biogeographical accounts
Source: Zookeys. 2013 Feb 28;(273):15–71. doi: 10.3897/zookeys.273.4116 (PMC3677366; doi:10.3897/zookeys.273.4116)
Supplement: XML Treatment for Falklandius [file zookeys.273.4116-treatment23.xml]

<!DOCTYPE tp:taxon-treatment
  PUBLIC "-//TaxonX//DTD Taxonomic Treatment Publishing DTD v0 20100105//EN" "tax-treatment-NSO.dtd">
<tp:taxon-treatment xmlns:tp="http://www.plazi.org/taxpub"><tp:treatment-meta><mixed-citation publication-type="journal"><person-group><name><surname>Morrone</surname><given-names>Juan J.</given-names></name></person-group><article-title>The subtribes and genera of the tribe Listroderini (Coleoptera, Curculionidae, Cyclominae): Phylogenetic analysis with systematic and biogeographical accounts</article-title><source>Zookeys</source><day>28</day><month>2</month><year>2013</year><volume>2013</volume><issue>273</issue><fpage>15</fpage><lpage>71</lpage><pub-id pub-id-type="doi">10.3897/zookeys.273.4116</pub-id></mixed-citation></tp:treatment-meta><tp:nomenclature><tp:taxon-name>
                            <tp:taxon-name-part taxon-name-part-type="genus">Falklandius</tp:taxon-name-part>
                        <object-id xmlns:xlink="http://www.w3.org/1999/xlink" xlink:type="simple">http://species-id.net/wiki/Falklandius</object-id>
								</tp:taxon-name><tp:taxon-authority>Enderlein, 1907</tp:taxon-authority><xref ref-type="fig" rid="F4">Fig. 25</xref><tp:nomenclature-citation-list><tp:nomenclature-citation><tp:taxon-name>Falklandius</tp:taxon-name><comment> Enderlein, 1907: 65.</comment></tp:nomenclature-citation></tp:nomenclature-citation-list></tp:nomenclature><tp:treatment-sec sec-type="Type species"><title>Type species.</title><p><italic><tp:taxon-name>Falklandius brachyomma</tp:taxon-name></italic> Enderlein, 1907 (= <italic><tp:taxon-name>Otiorhynchus antarcticus</tp:taxon-name></italic> Stierlin, 1903) (by original designation).</p></tp:treatment-sec><tp:treatment-sec sec-type="Diagnosis"><title>Diagnosis.</title><p>Small to very small (1.9–6.1 mm); vestiture of seta-like scales and setae; eyes small; club inflated; pronotal disc rugose; elytra with intervals convex.</p></tp:treatment-sec><tp:treatment-sec sec-type="Relationships"><title>Relationships.</title><p><italic><tp:taxon-name>Falklandius</tp:taxon-name></italic> is the sister genus to <italic><tp:taxon-name>Lanteriella</tp:taxon-name></italic>, asfound in a previous analysis (Morrone, 1997a).</p></tp:treatment-sec><tp:treatment-sec sec-type="Species included"><title>Species included.</title><p><italic><tp:taxon-name>Falklandius antarcticus</tp:taxon-name></italic> (Stierlin, 1903); <italic><tp:taxon-name>Falklandius chilensis</tp:taxon-name></italic> Morrone and Anderson, 1995; <italic><tp:taxon-name>Falklandius goliath</tp:taxon-name></italic> Morrone, 1992; <italic><tp:taxon-name>Falklandius kuscheli</tp:taxon-name></italic> Morrone, 1992; <italic><tp:taxon-name>Falklandius peckorum</tp:taxon-name></italic> Morrone and Anderson, 1995; <italic><tp:taxon-name>Falklandius turbificatus</tp:taxon-name></italic> Enderlein, 1907.</p></tp:treatment-sec><tp:treatment-sec sec-type="Host plants"><title>Host plants.</title><p><italic><tp:taxon-name>Falklandius antarcticus</tp:taxon-name></italic>: <italic><tp:taxon-name>Callitriche</tp:taxon-name></italic> sp. (<tp:taxon-name>Callitrichaceae</tp:taxon-name>), <italic><tp:taxon-name>Myrteola nummularia</tp:taxon-name></italic> (Poir.) O. Berg (<tp:taxon-name>Myrtaceae</tp:taxon-name>), <italic><tp:taxon-name>Nothofagus antarctica</tp:taxon-name></italic> (G. Forster) Oerst. (Nothofagacae) and <italic><tp:taxon-name>Poa flabellata</tp:taxon-name></italic> (Lam.) Raspail (<tp:taxon-name>Poaceae</tp:taxon-name>) (Morrone, 1992b); <italic><tp:taxon-name>Falklandius turbificatus</tp:taxon-name></italic>: <italic><tp:taxon-name>Myrteola nummularia</tp:taxon-name></italic> (Poir.) O. Berg (<tp:taxon-name>Myrtaceae</tp:taxon-name>) (Morrone, 1992b).</p></tp:treatment-sec><tp:treatment-sec sec-type="Geographical distribution"><title>Geographical distribution.</title><p>Andean region (Subantarctic subregion), in southern Argentina, including the Falkland Islands (Islas Malvinas) and southern Chile (<xref ref-type="bibr" rid="B122">Morrone 1992b</xref>; <xref ref-type="bibr" rid="B144">Morrone and Anderson 1995</xref>; <xref ref-type="bibr" rid="B162">Posadas 2008</xref>, 2012).</p><!--PageBreak--></tp:treatment-sec><tp:treatment-sec sec-type="Material examined"><title>Material examined.</title><p><italic><tp:taxon-name>Falklandius antarcticus</tp:taxon-name></italic> (AMPC, BMNH, CADIC, CMNC, CWOB, MACN, MHNS, MZFC, USNM), <italic><tp:taxon-name>Falklandius chilensis</tp:taxon-name></italic> (AMNH, BMNH, CMNC, CWOB, FMNH, MLP, MZFC, USNM), <italic><tp:taxon-name>Falklandius goliath</tp:taxon-name></italic> (BMNH), <italic><tp:taxon-name>Falklandius kuscheli</tp:taxon-name></italic> (BMNH), <italic><tp:taxon-name>Falklandius peckorum</tp:taxon-name></italic> (AMNH, BMNH, CMNC, CWOB, FMNH, MLP, MZFC, USNM), <italic><tp:taxon-name>Falklandius turbificatus</tp:taxon-name></italic> (BMNH) and <italic><tp:taxon-name>Falklandius</tp:taxon-name></italic> spp. (MZFC).</p></tp:treatment-sec><tp:treatment-sec><!--Section generated to contain objects referenced in tp:taxon-treatment.--><fig id="F4" position="float" orientation="portrait"><label>Figures 18–26.</label><caption><p>Habitus of representative <tp:taxon-name>Listroderini</tp:taxon-name>. <bold>18</bold> <italic><tp:taxon-name>Adioristidius hirsutus</tp:taxon-name></italic> <bold>19</bold> <italic><tp:taxon-name>Puranius nigrinus</tp:taxon-name></italic> <bold>20</bold> <italic><tp:taxon-name>Haversiella albolimbata</tp:taxon-name></italic> <bold>21</bold> <italic><tp:taxon-name>Listronotus bosqi</tp:taxon-name></italic> <bold>22</bold> <italic><tp:taxon-name>Neopachytychius squamosus</tp:taxon-name></italic> <bold>23</bold> <italic><tp:taxon-name>Falklandiellus suffodens</tp:taxon-name></italic> <bold>24</bold> <italic><tp:taxon-name>Falklandiopsis magellanica</tp:taxon-name></italic> <bold>25</bold> <italic><tp:taxon-name>Falklandius antarcticus</tp:taxon-name></italic> <bold>26</bold> <italic><tp:taxon-name>Gromilus veneris</tp:taxon-name></italic>.</p></caption><graphic xmlns:xlink="http://www.w3.org/1999/xlink" xlink:href="ZooKeys-273-015-g004.jpg" position="float" orientation="portrait" xlink:type="simple"/></fig></tp:treatment-sec><ref-list><ref id="B122"><mixed-citation xmlns:xlink="http://www.w3.org/1999/xlink" xlink:type="simple"><person-group><name name-style="western"><surname>Morrone</surname><given-names>JJ</given-names></name></person-group> (<year>1992b</year>)<article-title> Revisión sistemática, análisis cladístico y biogeografía histórica de los géneros <italic>Falklandius</italic> Enderlein y <italic>Lanteriella</italic> gen. nov. (Coleoptera: Curculionidae).</article-title><source>Acta Entomológica Chilena </source><volume>17</volume>: <fpage>157</fpage>-<lpage>174</lpage>.</mixed-citation></ref><ref id="B144"><mixed-citation xmlns:xlink="http://www.w3.org/1999/xlink" xlink:type="simple"><person-group><name name-style="western"><surname>Morrone</surname><given-names>JJ</given-names></name><name name-style="western"><surname>Anderson</surname><given-names>RS</given-names></name></person-group> (<year>1995</year>)<article-title> The <italic>Falklandius</italic> generic group: Cladistic analysis with description of new taxa (Coleoptera: Curculionidae: Rhytirrhinini).</article-title><source>American Museum Novitates </source><volume>3121</volume>: <fpage>1</fpage>-<lpage>14</lpage>.</mixed-citation></ref><ref id="B162"><mixed-citation xmlns:xlink="http://www.w3.org/1999/xlink" xlink:type="simple"><person-group><name name-style="western"><surname>Posadas</surname><given-names>P</given-names></name></person-group> (<year>2008</year>)<article-title> A preliminar overview of species composition and geographical distribution of Malvinian weevils (Insecta: Coleoptera: Curculionidae).</article-title><source>Zootaxa </source><volume>1704</volume>: <fpage>1</fpage>-<lpage>26</lpage>.</mixed-citation></ref></ref-list></tp:taxon-treatment>
