# Supplementary material for: The subtribes and genera of the tribe Listroderini (Coleoptera, Curculionidae, Cyclominae): Phylogenetic analysis with systematic and biogeographical accounts
Source: Zookeys. 2013 Feb 28;(273):15–71. doi: 10.3897/zookeys.273.4116 (PMC3677366; doi:10.3897/zookeys.273.4116)
Supplement: XML Treatment for Gromilus [file zookeys.273.4116-treatment24.xml]

<!DOCTYPE tp:taxon-treatment
  PUBLIC "-//TaxonX//DTD Taxonomic Treatment Publishing DTD v0 20100105//EN" "tax-treatment-NSO.dtd">
<tp:taxon-treatment xmlns:tp="http://www.plazi.org/taxpub"><tp:treatment-meta><mixed-citation publication-type="journal"><person-group><name><surname>Morrone</surname><given-names>Juan J.</given-names></name></person-group><article-title>The subtribes and genera of the tribe Listroderini (Coleoptera, Curculionidae, Cyclominae): Phylogenetic analysis with systematic and biogeographical accounts</article-title><source>Zookeys</source><day>28</day><month>2</month><year>2013</year><volume>2013</volume><issue>273</issue><fpage>15</fpage><lpage>71</lpage><pub-id pub-id-type="doi">10.3897/zookeys.273.4116</pub-id></mixed-citation></tp:treatment-meta><tp:nomenclature><tp:taxon-name>
                            <tp:taxon-name-part taxon-name-part-type="genus">Gromilus</tp:taxon-name-part>
                        <object-id xmlns:xlink="http://www.w3.org/1999/xlink" xlink:type="simple">http://species-id.net/wiki/Gromilus</object-id>
								</tp:taxon-name><tp:taxon-authority>Blanchard, 1853</tp:taxon-authority><xref ref-type="fig" rid="F4">Fig. 26</xref><tp:nomenclature-citation-list><tp:nomenclature-citation><tp:taxon-name>Gromilus</tp:taxon-name><comment> Blanchard, 1853: 208.</comment></tp:nomenclature-citation><tp:nomenclature-citation><tp:taxon-name>Clypeorhynchus</tp:taxon-name><comment> Sharp, 1883: 26 (type species: <italic><tp:taxon-name>Clypeorhynchus gracilipes</tp:taxon-name></italic> Sharp, 1883, by indication, monotypy).</comment></tp:nomenclature-citation><tp:nomenclature-citation><tp:taxon-name>Clypeorrhynchus</tp:taxon-name><comment> Kirby, 1885: 100 (unjustified emendation).</comment></tp:nomenclature-citation><tp:nomenclature-citation><tp:taxon-name>Dacnophylla</tp:taxon-name><comment> Broun, 1893a: 1471 (type species: <italic><tp:taxon-name>Dacnophylla setosa</tp:taxon-name></italic> Broun, 1893a, by indication, monotypy).</comment></tp:nomenclature-citation><tp:nomenclature-citation><tp:taxon-name>Hycanus</tp:taxon-name><comment> Broun, 1905: 545 (type species: <italic><tp:taxon-name>Hycanus cockaynei</tp:taxon-name></italic> Broun, 1905, by indication, monotypy).</comment></tp:nomenclature-citation><tp:nomenclature-citation><tp:taxon-name>Stilbodiscus</tp:taxon-name><comment> Broun, 1909: 117 (type species: <italic><tp:taxon-name>Stilbodiscus setarius</tp:taxon-name></italic> Broun, 1909, by indication, monotypy).</comment></tp:nomenclature-citation><tp:nomenclature-citation><tp:taxon-name>Phygothalpus</tp:taxon-name><comment> Broun, 1913: 117 (type species: <italic><tp:taxon-name>Phygothalpus sulcicollis</tp:taxon-name></italic> Broun, 1913, by indication, monotypy).</comment></tp:nomenclature-citation><tp:nomenclature-citation><tp:taxon-name>Heteromias</tp:taxon-name><comment> Broun, 1913: 120 (<italic>non</italic> Faust, 1897) (type species: <italic><tp:taxon-name>Heteromias foveirostris</tp:taxon-name></italic> Broun, 1913, by indication, monotypy).</comment></tp:nomenclature-citation><tp:nomenclature-citation><tp:taxon-name>Pseudohycanus</tp:taxon-name><comment> Brookes, 1951: 57 (type species: <italic><tp:taxon-name>Pseudohycanus fallai</tp:taxon-name></italic> Brookes, 1951).</comment></tp:nomenclature-citation></tp:nomenclature-citation-list></tp:nomenclature><tp:treatment-sec sec-type="Type species"><title>Type species.</title><p><italic><tp:taxon-name>Gromilus insularis</tp:taxon-name></italic> Blanchard, 1853 (by indication, monotypy).</p></tp:treatment-sec><tp:treatment-sec sec-type="Diagnosis"><title>Diagnosis.</title><p>Small to medium-sized (3.5–7.5 mm); vestiture of seta-like scales and setae; rostrum medium-sized, relatively stout; rostral dorsal carinae present; scrobes long, deep, sharply bordered, reaching eyes; eyes lateral; scape long (surpassing posterior margin of eye when resting in scrobe); funicular segments 3-6 elongate; pronotum subcylindrical; elytra lacking humeral tubercles.</p></tp:treatment-sec><tp:treatment-sec sec-type="Relationships"><title>Relationships.</title><p><italic><tp:taxon-name>Gromilus</tp:taxon-name></italic> is the sister genus to the remaining genera of <tp:taxon-name>Falklandiina</tp:taxon-name>. <xref ref-type="bibr" rid="B91">Kuschel (1964)</xref> already noted the close relationship of <italic><tp:taxon-name>Gromilus</tp:taxon-name></italic> with <italic><tp:taxon-name>Nestrius</tp:taxon-name></italic>, <italic><tp:taxon-name>Liparogetus</tp:taxon-name></italic> and <italic><tp:taxon-name>Falklandius</tp:taxon-name></italic>.</p></tp:treatment-sec><tp:treatment-sec sec-type="Species included"><title>Species included.</title><p><italic><tp:taxon-name>Gromilus anthracinus</tp:taxon-name></italic> (Broun, 1921); <italic><tp:taxon-name>Gromilus aucklandicus</tp:taxon-name></italic> Kuschel, 1971; <italic><tp:taxon-name>Gromilus bicarinatus</tp:taxon-name></italic> (Broun, 1921); <italic><tp:taxon-name>Gromilus bifoveatus</tp:taxon-name></italic> (Broun, 1923); <italic><tp:taxon-name>Gromilus brevicornis</tp:taxon-name></italic> (Broun, 1893); <italic><tp:taxon-name>Gromilus brounii</tp:taxon-name></italic> Morrone, 2011; <italic><tp:taxon-name>Gromilus calvulus</tp:taxon-name></italic> (Broun, 1913); <italic><tp:taxon-name>Gromilus caudatus</tp:taxon-name></italic> (Broun, 1913); <italic><tp:taxon-name>Gromilus clarulus</tp:taxon-name></italic> (Broun, 1917); <italic><tp:taxon-name>Gromilus cockaynei</tp:taxon-name></italic> (Broun, 1905); <italic><tp:taxon-name>Gromilus cordipennis</tp:taxon-name></italic> (Broun, 1893); <italic><tp:taxon-name>Gromilus cristatus</tp:taxon-name></italic> (Broun, 1893); <italic><tp:taxon-name>Gromilus dorsalis</tp:taxon-name></italic> (Broun, 1921); <italic><tp:taxon-name>Gromilus exiguus</tp:taxon-name></italic> (Brookes, 1951); <italic><tp:taxon-name>Gromilus fallai</tp:taxon-name></italic> (Brookes, 1951); <italic><tp:taxon-name>Gromilus foveirostris</tp:taxon-name></italic> (Broun, 1913); <italic><tp:taxon-name>Gromilus furvus</tp:taxon-name></italic> (Broun, 1921); <italic><tp:taxon-name>Gromilus gracilipes</tp:taxon-name></italic> (Sharp, 1883); <italic><tp:taxon-name>Gromilus granissimus</tp:taxon-name></italic> (Broun, 1917); <italic><tp:taxon-name>Gromilus halli</tp:taxon-name></italic> (Broun, 1917); <italic><tp:taxon-name>Gromilus impressus</tp:taxon-name></italic><!--PageBreak--> (Broun, 1893); <italic><tp:taxon-name>Gromilus inophloeoides</tp:taxon-name></italic> (Broun, 1904); <italic><tp:taxon-name>Gromilus insularis</tp:taxon-name></italic> Blanchard, 1853; <italic><tp:taxon-name>Gromilus kuschelii</tp:taxon-name></italic> Morrone, 2011; <italic><tp:taxon-name>Gromilus laqueorum</tp:taxon-name></italic> Kuschel, 1964; <italic><tp:taxon-name>Gromilus majusculus</tp:taxon-name></italic> (Broun, 1915); <italic><tp:taxon-name>Gromilus merus</tp:taxon-name></italic> (Broun, 1917); <italic><tp:taxon-name>Gromilus narinosus</tp:taxon-name></italic> Kuschel, 1971; <italic><tp:taxon-name>Gromilus nitidellus</tp:taxon-name></italic> (Broun, 1917); <italic><tp:taxon-name>Gromilus nitidulus</tp:taxon-name></italic> (Broun, 1915); <italic><tp:taxon-name>Gromilus nodiceps</tp:taxon-name></italic> (Broun, 1914); <italic><tp:taxon-name>Gromilus philpotti</tp:taxon-name></italic> (Broun, 1917); <italic><tp:taxon-name>Gromilus setosus</tp:taxon-name></italic> (Broun, 1893); <italic><tp:taxon-name>Gromilus sparsus</tp:taxon-name></italic> (Broun, 1921); <italic><tp:taxon-name>Gromilus striatus</tp:taxon-name></italic> (Broun, 1915); <italic><tp:taxon-name>Gromilus sulcicollis</tp:taxon-name></italic> (Broun, 1913); <italic><tp:taxon-name>Gromilus sulcipennis</tp:taxon-name></italic> (Broun, 1917); <italic><tp:taxon-name>Gromilus tenuiculus</tp:taxon-name></italic> (Broun, 1921); <italic><tp:taxon-name>Gromilus thoracicus</tp:taxon-name></italic> (Broun, 1893); <italic><tp:taxon-name>Gromilus variegatus</tp:taxon-name></italic> (Broun, 1893); <italic><tp:taxon-name>Gromilus veneris</tp:taxon-name></italic> (Kirsch, 1877).</p></tp:treatment-sec><tp:treatment-sec sec-type="Host plants"><title>Host plants.</title><p><italic><tp:taxon-name>Gromilus fallai</tp:taxon-name></italic>: <italic><tp:taxon-name>Blechnum capense</tp:taxon-name></italic> Burm. f. (<tp:taxon-name>Blechnaceae</tp:taxon-name>); <italic><tp:taxon-name>Gromilus insularis</tp:taxon-name></italic>: <italic><tp:taxon-name>Colobanthus</tp:taxon-name></italic> sp. (<tp:taxon-name>Caryophyllaceae</tp:taxon-name>), <italic><tp:taxon-name>Pleurophyllum</tp:taxon-name></italic> sp. (<tp:taxon-name>Asteraceae</tp:taxon-name>), <italic><tp:taxon-name>Poa litorosa</tp:taxon-name></italic> Cheeseman (<tp:taxon-name>Poaceae</tp:taxon-name>), <italic><tp:taxon-name>Polystichum vestitum</tp:taxon-name></italic> (G. Forst.) C. Presl. (<tp:taxon-name>Dryopteridaceae</tp:taxon-name>), <italic><tp:taxon-name>Pleurophyllum criniferum</tp:taxon-name></italic> Hook. f. (<tp:taxon-name>Asteraceae</tp:taxon-name>), <italic><tp:taxon-name>Stilbocarpa polaris</tp:taxon-name></italic> (Homb. and Jacq.) Gray (<tp:taxon-name>Araliaceae</tp:taxon-name>) and <italic><tp:taxon-name>Tillaea moschata</tp:taxon-name></italic> DC (<tp:taxon-name>Crassulaceae</tp:taxon-name>); <italic><tp:taxon-name>Gromilus setosus</tp:taxon-name></italic>: <italic><tp:taxon-name>Blechnum</tp:taxon-name></italic> sp. (<tp:taxon-name>Blechnaceae</tp:taxon-name>) and <italic><tp:taxon-name>Gahnia</tp:taxon-name></italic> sp. (<tp:taxon-name>Cyperaceae</tp:taxon-name>); <italic><tp:taxon-name>Gromilus veneris</tp:taxon-name></italic>: <italic><tp:taxon-name>Blechnum capense</tp:taxon-name></italic> (L.) Schlecht. (<tp:taxon-name>Blechnaceae</tp:taxon-name>), <italic><tp:taxon-name>Polystichum</tp:taxon-name></italic> sp. (<tp:taxon-name>Dryopteridaceae</tp:taxon-name>) and <italic><tp:taxon-name>Pteris</tp:taxon-name></italic> sp. (<tp:taxon-name>Pteridaceae</tp:taxon-name>); <italic><tp:taxon-name>Gromilus thoracicus</tp:taxon-name></italic>: <italic><tp:taxon-name>Anisotome latifolia</tp:taxon-name></italic> Hook. f. (<tp:taxon-name>Apiaceae</tp:taxon-name>), <italic><tp:taxon-name>Bulbinella</tp:taxon-name></italic> sp. (<tp:taxon-name>Liliaceae</tp:taxon-name>), <italic><tp:taxon-name>Cotula plumosa</tp:taxon-name></italic> Hook. f. and <italic><tp:taxon-name>Pleurophyllum criniferum</tp:taxon-name></italic> Hook. f. (<tp:taxon-name>Asteraceae</tp:taxon-name>) and <italic><tp:taxon-name>Poa litorosa</tp:taxon-name></italic> Cheeseman (<tp:taxon-name>Poaceae</tp:taxon-name>) (<xref ref-type="bibr" rid="B117">May 1977</xref>, 1993; <xref ref-type="bibr" rid="B91">Kuschel 1964</xref>, <xref ref-type="bibr" rid="B92">1971</xref>, <xref ref-type="bibr" rid="B96">1990</xref>).</p><p><bold>Immature stages.</bold> <italic><tp:taxon-name>Gromilus exiguus</tp:taxon-name></italic>, <italic><tp:taxon-name>Gromilus insularis</tp:taxon-name></italic>, <italic><tp:taxon-name>Gromilus thoracicus</tp:taxon-name></italic> and <italic><tp:taxon-name>Gromilus veneris</tp:taxon-name></italic> (May, 1971).</p></tp:treatment-sec><tp:treatment-sec sec-type="Geographical distribution"><title>Geographical distribution.</title><p>New Zealand (<xref ref-type="bibr" rid="B169">Schenkling and Marshall 1929</xref>; <xref ref-type="bibr" rid="B91">Kuschel 1964</xref>, <xref ref-type="bibr" rid="B92">1971</xref>, <xref ref-type="bibr" rid="B96">1990</xref>).</p></tp:treatment-sec><tp:treatment-sec sec-type="Material examined"><title>Material examined. </title><p><italic><tp:taxon-name>Gromilus gracilipes</tp:taxon-name></italic> (MZFC), <italic><tp:taxon-name>Gromilus insularis</tp:taxon-name></italic> (MZFC), <italic><tp:taxon-name>Gromilus laqueorum</tp:taxon-name></italic> (MZFC). <italic><tp:taxon-name>Gromilus merus</tp:taxon-name></italic> (MZFC), <italic><tp:taxon-name>Gromilus nitidellus</tp:taxon-name></italic> (MZFC) and <italic><tp:taxon-name>Gromilus veneris</tp:taxon-name></italic> (MZFC).</p></tp:treatment-sec><tp:treatment-sec><!--Section generated to contain objects referenced in tp:taxon-treatment.--><fig id="F4" position="float" orientation="portrait"><label>Figures 18–26.</label><caption><p>Habitus of representative <tp:taxon-name>Listroderini</tp:taxon-name>. <bold>18</bold> <italic><tp:taxon-name>Adioristidius hirsutus</tp:taxon-name></italic> <bold>19</bold> <italic><tp:taxon-name>Puranius nigrinus</tp:taxon-name></italic> <bold>20</bold> <italic><tp:taxon-name>Haversiella albolimbata</tp:taxon-name></italic> <bold>21</bold> <italic><tp:taxon-name>Listronotus bosqi</tp:taxon-name></italic> <bold>22</bold> <italic><tp:taxon-name>Neopachytychius squamosus</tp:taxon-name></italic> <bold>23</bold> <italic><tp:taxon-name>Falklandiellus suffodens</tp:taxon-name></italic> <bold>24</bold> <italic><tp:taxon-name>Falklandiopsis magellanica</tp:taxon-name></italic> <bold>25</bold> <italic><tp:taxon-name>Falklandius antarcticus</tp:taxon-name></italic> <bold>26</bold> <italic><tp:taxon-name>Gromilus veneris</tp:taxon-name></italic>.</p></caption><graphic xmlns:xlink="http://www.w3.org/1999/xlink" xlink:href="ZooKeys-273-015-g004.jpg" position="float" orientation="portrait" xlink:type="simple"/></fig></tp:treatment-sec><ref-list><ref id="B91"><mixed-citation xmlns:xlink="http://www.w3.org/1999/xlink" xlink:type="simple"><person-group><name name-style="western"><surname>Kuschel</surname><given-names>G</given-names></name></person-group> (<year>1964</year>)<article-title> Insects of Campbell Island. Coleoptera: Curculionidae of the Subantarctic islands of New Zealand.</article-title><source>Pacific Insects Monographs </source><volume>7</volume>: <fpage>416</fpage>-<lpage>493</lpage>.</mixed-citation></ref><ref id="B117"><mixed-citation xmlns:xlink="http://www.w3.org/1999/xlink" xlink:type="simple"><person-group><name name-style="western"><surname>May</surname><given-names>BM</given-names></name></person-group> (<year>1977</year>)<article-title> Immature stages of Curculionidae: Larvae of the soil-dwelling weevils of New Zealand.</article-title><source>Journal of the Royal Society of New Zealand </source><volume>7</volume>: <fpage>189</fpage>-<lpage>228</lpage>. doi: <ext-link ext-link-type="uri" xlink:href="http://dx.doi.org/10.1080/03036758.1977.10427160" xlink:type="simple">10.1080/03036758.1977.10427160</ext-link></mixed-citation></ref><ref id="B92"><mixed-citation xmlns:xlink="http://www.w3.org/1999/xlink" xlink:type="simple"><person-group><name name-style="western"><surname>Kuschel</surname><given-names>G</given-names></name></person-group> (<year>1971</year>)<article-title> Entomology of the Aucklands and other islands south of New Zealand: Coleoptera: Curculionidae.</article-title><source>Pacific Insects Monographs </source><volume>27</volume>: <fpage>225</fpage>-<lpage>259</lpage>.</mixed-citation></ref><ref id="B96"><mixed-citation xmlns:xlink="http://www.w3.org/1999/xlink" xlink:type="simple"><person-group><name name-style="western"><surname>Kuschel</surname><given-names>G</given-names></name></person-group> (<year>1990</year>)<source> Beetles in a suburban environment: A New Zealand case study. New Zealand Department of Scientific and Industrial Research, Auckland.</source></mixed-citation></ref><ref id="B169"><mixed-citation xmlns:xlink="http://www.w3.org/1999/xlink" xlink:type="simple"><person-group><name name-style="western"><surname>Schenkling</surname><given-names>S</given-names></name><name name-style="western"><surname>Marshall</surname><given-names>GAK</given-names></name></person-group> (<year>1929</year>)<source> Coleopterorum Catalogus. Pars 106: Curculionidae: Byrsopinae, Rhytirrhininae, Thecesterninae, Hipporhininae, Rhyparosominae. Junk, s’Gravenhage.</source></mixed-citation></ref></ref-list></tp:taxon-treatment>
