# Supplementary material for: The subtribes and genera of the tribe Listroderini (Coleoptera, Curculionidae, Cyclominae): Phylogenetic analysis with systematic and biogeographical accounts
Source: Zookeys. 2013 Feb 28;(273):15–71. doi: 10.3897/zookeys.273.4116 (PMC3677366; doi:10.3897/zookeys.273.4116)
Supplement: XML Treatment for Lanteriella [file zookeys.273.4116-treatment25.xml]

<!DOCTYPE tp:taxon-treatment
  PUBLIC "-//TaxonX//DTD Taxonomic Treatment Publishing DTD v0 20100105//EN" "tax-treatment-NSO.dtd">
<tp:taxon-treatment xmlns:tp="http://www.plazi.org/taxpub"><tp:treatment-meta><mixed-citation publication-type="journal"><person-group><name><surname>Morrone</surname><given-names>Juan J.</given-names></name></person-group><article-title>The subtribes and genera of the tribe Listroderini (Coleoptera, Curculionidae, Cyclominae): Phylogenetic analysis with systematic and biogeographical accounts</article-title><source>Zookeys</source><day>28</day><month>2</month><year>2013</year><volume>2013</volume><issue>273</issue><fpage>15</fpage><lpage>71</lpage><pub-id pub-id-type="doi">10.3897/zookeys.273.4116</pub-id></mixed-citation></tp:treatment-meta><tp:nomenclature><tp:taxon-name>
                            <tp:taxon-name-part taxon-name-part-type="genus">Lanteriella</tp:taxon-name-part>
                        <object-id xmlns:xlink="http://www.w3.org/1999/xlink" xlink:type="simple">http://species-id.net/wiki/Lanteriella</object-id>
								</tp:taxon-name><tp:taxon-authority>Morrone, 1992</tp:taxon-authority><xref ref-type="fig" rid="F5">Fig. 27</xref><tp:nomenclature-citation-list><tp:nomenclature-citation><tp:taxon-name>Lanteriella</tp:taxon-name><comment> Morrone, 1992b: 167.</comment></tp:nomenclature-citation></tp:nomenclature-citation-list></tp:nomenclature><tp:treatment-sec sec-type="Type species"><title>Type species.</title><p><italic><tp:taxon-name>Lanteriella microphtalma</tp:taxon-name></italic> Morrone, 1992.</p></tp:treatment-sec><tp:treatment-sec sec-type="Diagnosis"><title>Diagnosis.</title><p>Very small (3.4–3.8 mm); vestiture of setae only; eyes very small, microphthalmic; pronotal disc smooth, polished; femora dorsoventrally compressed; tibiae apically expanded.</p></tp:treatment-sec><tp:treatment-sec sec-type="Relationships"><title>Relationships.</title><p><italic><tp:taxon-name>Lanteriella</tp:taxon-name></italic> is the sister genus to <italic><tp:taxon-name>Falklandius</tp:taxon-name></italic>, asfound in a previous analysis (Morrone, 1997a).</p></tp:treatment-sec><tp:treatment-sec sec-type="Biology"><title>Biology.</title><p>The only species of this genus was hypothesized to live in litter or soil (<xref ref-type="bibr" rid="B122">Morrone 1992b</xref>).</p></tp:treatment-sec><tp:treatment-sec sec-type="Species included"><title>Species included.</title><p><italic><tp:taxon-name>Lanteriella microphtalma</tp:taxon-name></italic> Morrone, 1992.</p></tp:treatment-sec><tp:treatment-sec sec-type="Geographical distribution"><title>Geographical distribution.</title><p>Andean region (Subantarctic subregion), in the Falkland Islands (Islas Malvinas) (<xref ref-type="bibr" rid="B122">Morrone 1992b</xref>; <xref ref-type="bibr" rid="B162">Posadas 2008</xref>).</p></tp:treatment-sec><tp:treatment-sec sec-type="Material examined"><title>Material examined.</title><p><italic><tp:taxon-name>Lanteriella microphtalma</tp:taxon-name></italic> (BMNH).</p><fig id="F5" position="float" orientation="portrait"><label>Figures 27–35.</label><caption><p>Habitus of representative <tp:taxon-name>Listroderini</tp:taxon-name>. <bold>27</bold> <italic><tp:taxon-name>Lanteriella microphtalma</tp:taxon-name></italic> <bold>28</bold> <italic><tp:taxon-name>Telurus caudiculatus</tp:taxon-name></italic> <bold>29</bold> <italic><tp:taxon-name>Acrorius papallacta</tp:taxon-name></italic> <bold>30</bold> <italic><tp:taxon-name>Acrostomus bruchi</tp:taxon-name></italic> <bold>31</bold> <italic><tp:taxon-name>Antarctobius lacunosus</tp:taxon-name></italic> <bold>32</bold> <italic><tp:taxon-name>Germainiellus dentipennis</tp:taxon-name></italic> <bold>33</bold> <italic><tp:taxon-name>Lamiarhinus aelficus</tp:taxon-name></italic> <bold>34</bold> <italic><tp:taxon-name>Listroderes annulipes</tp:taxon-name></italic> <bold>35</bold> <italic><tp:taxon-name>Philippius superbus</tp:taxon-name></italic>.</p></caption><graphic xmlns:xlink="http://www.w3.org/1999/xlink" xlink:href="ZooKeys-273-015-g005.jpg" position="float" orientation="portrait" xlink:type="simple"/></fig><fig id="F6" position="float" orientation="portrait"><label>Figure 36.</label><caption><p>Taxon-area cladogram of the tribe <tp:taxon-name>Listroderini</tp:taxon-name>, with the geographical distribution of the subtribes represented on maps. AUS, Australia; CEN, Central Chilean subregion; MTZ, Mexican Transition Zone; NEA, Nearctic region; NEO, Neotropical region; NZ, New Zealand; PAT, Patagonian subregion; SATZ, South American Transition Zone; SUB, Subantarctic subregion; TCF, Tristan da Cunha-Gough islands.</p></caption><graphic xmlns:xlink="http://www.w3.org/1999/xlink" xlink:href="ZooKeys-273-015-g006.jpg" position="float" orientation="portrait" xlink:type="simple"/></fig><!--PageBreak--><!--PageBreak--></tp:treatment-sec><ref-list><ref id="B122"><mixed-citation xmlns:xlink="http://www.w3.org/1999/xlink" xlink:type="simple"><person-group><name name-style="western"><surname>Morrone</surname><given-names>JJ</given-names></name></person-group> (<year>1992b</year>)<article-title> Revisión sistemática, análisis cladístico y biogeografía histórica de los géneros <italic>Falklandius</italic> Enderlein y <italic>Lanteriella</italic> gen. nov. (Coleoptera: Curculionidae).</article-title><source>Acta Entomológica Chilena </source><volume>17</volume>: <fpage>157</fpage>-<lpage>174</lpage>.</mixed-citation></ref><ref id="B162"><mixed-citation xmlns:xlink="http://www.w3.org/1999/xlink" xlink:type="simple"><person-group><name name-style="western"><surname>Posadas</surname><given-names>P</given-names></name></person-group> (<year>2008</year>)<article-title> A preliminar overview of species composition and geographical distribution of Malvinian weevils (Insecta: Coleoptera: Curculionidae).</article-title><source>Zootaxa </source><volume>1704</volume>: <fpage>1</fpage>-<lpage>26</lpage>.</mixed-citation></ref></ref-list></tp:taxon-treatment>
