# Supplementary material for: The subtribes and genera of the tribe Listroderini (Coleoptera, Curculionidae, Cyclominae): Phylogenetic analysis with systematic and biogeographical accounts
Source: Zookeys. 2013 Feb 28;(273):15–71. doi: 10.3897/zookeys.273.4116 (PMC3677366; doi:10.3897/zookeys.273.4116)
Supplement: XML Treatment for Liparogetus [file zookeys.273.4116-treatment26.xml]

<!DOCTYPE tp:taxon-treatment
  PUBLIC "-//TaxonX//DTD Taxonomic Treatment Publishing DTD v0 20100105//EN" "tax-treatment-NSO.dtd">
<tp:taxon-treatment xmlns:tp="http://www.plazi.org/taxpub"><tp:treatment-meta><mixed-citation publication-type="journal"><person-group><name><surname>Morrone</surname><given-names>Juan J.</given-names></name></person-group><article-title>The subtribes and genera of the tribe Listroderini (Coleoptera, Curculionidae, Cyclominae): Phylogenetic analysis with systematic and biogeographical accounts</article-title><source>Zookeys</source><day>28</day><month>2</month><year>2013</year><volume>2013</volume><issue>273</issue><fpage>15</fpage><lpage>71</lpage><pub-id pub-id-type="doi">10.3897/zookeys.273.4116</pub-id></mixed-citation></tp:treatment-meta><tp:nomenclature><tp:taxon-name>
                            <tp:taxon-name-part taxon-name-part-type="genus">Liparogetus</tp:taxon-name-part>
                        <object-id xmlns:xlink="http://www.w3.org/1999/xlink" xlink:type="simple">http://species-id.net/wiki/Liparogetus</object-id>
								</tp:taxon-name><tp:taxon-authority>Broun, 1915</tp:taxon-authority><tp:nomenclature-citation-list><tp:nomenclature-citation><tp:taxon-name>Liparogetus</tp:taxon-name><comment> Broun, 1915: 331.</comment></tp:nomenclature-citation></tp:nomenclature-citation-list></tp:nomenclature><tp:treatment-sec sec-type="Type species"><title>Type species.</title><p><italic><tp:taxon-name>Liparogetus sulcatissimus</tp:taxon-name></italic> Broun, 1915 (by indication, monotypy).</p><p><bold>Diagnosis.</bold> Small to medium-sized (6.0–10.0 mm); vestiture of seta-like scales and setae; rostrum with dorsal carinae; antennal insertion at the middle of the rostrum; club inflated; pronotum subquadrate; metanepisternal suture complete; tibiae lacking spurs.</p></tp:treatment-sec><tp:treatment-sec sec-type="Relationships"><title>Relationships.</title><p><italic><tp:taxon-name>Liparogetus</tp:taxon-name></italic> is the sister genus to both <italic><tp:taxon-name>Falklandiopsis</tp:taxon-name></italic> and the clade <italic>Falklandiellus-Telurus-Nestrius-Falklandius-Lanteriella</italic>.</p></tp:treatment-sec><tp:treatment-sec sec-type="Species included"><title>Species included.</title><p><italic><tp:taxon-name>Liparogetus sulcatissimus</tp:taxon-name></italic> Broun, 1915.</p></tp:treatment-sec><tp:treatment-sec sec-type="Geographical distribution"><title>Geographical distribution.</title><p>New Zealand (<xref ref-type="bibr" rid="B2">Alonso-Zarazaga and Lyal 1999</xref>).</p></tp:treatment-sec><tp:treatment-sec sec-type="Material examined"><title>Material examined.</title><p><italic><tp:taxon-name>Liparogetus sulcatissimus</tp:taxon-name></italic> (MZFC).</p></tp:treatment-sec><ref-list><ref id="B2"><mixed-citation xmlns:xlink="http://www.w3.org/1999/xlink" xlink:type="simple"><person-group><name name-style="western"><surname>Alonso-Zarazaga</surname><given-names>MA</given-names></name><name name-style="western"><surname>Lyal</surname><given-names>CHC</given-names></name></person-group> (<year>1999</year>)<source> A world catalogue of families and genera of Curculionoidea (Insecta: Coleoptera) (excluding Scolytidae and Platypodidae). Entomopraxis, Barcelona.</source></mixed-citation></ref></ref-list></tp:taxon-treatment>
