# Supplementary material for: The subtribes and genera of the tribe Listroderini (Coleoptera, Curculionidae, Cyclominae): Phylogenetic analysis with systematic and biogeographical accounts
Source: Zookeys. 2013 Feb 28;(273):15–71. doi: 10.3897/zookeys.273.4116 (PMC3677366; doi:10.3897/zookeys.273.4116)
Supplement: XML Treatment for Nestrius [file zookeys.273.4116-treatment27.xml]

<!DOCTYPE tp:taxon-treatment
  PUBLIC "-//TaxonX//DTD Taxonomic Treatment Publishing DTD v0 20100105//EN" "tax-treatment-NSO.dtd">
<tp:taxon-treatment xmlns:tp="http://www.plazi.org/taxpub"><tp:treatment-meta><mixed-citation publication-type="journal"><person-group><name><surname>Morrone</surname><given-names>Juan J.</given-names></name></person-group><article-title>The subtribes and genera of the tribe Listroderini (Coleoptera, Curculionidae, Cyclominae): Phylogenetic analysis with systematic and biogeographical accounts</article-title><source>Zookeys</source><day>28</day><month>2</month><year>2013</year><volume>2013</volume><issue>273</issue><fpage>15</fpage><lpage>71</lpage><pub-id pub-id-type="doi">10.3897/zookeys.273.4116</pub-id></mixed-citation></tp:treatment-meta><tp:nomenclature><tp:taxon-name>
                            <tp:taxon-name-part taxon-name-part-type="genus">Nestrius</tp:taxon-name-part>
                        <object-id xmlns:xlink="http://www.w3.org/1999/xlink" xlink:type="simple">http://species-id.net/wiki/Nestrius</object-id>
								</tp:taxon-name><tp:taxon-authority>Broun, 1893</tp:taxon-authority><tp:nomenclature-citation-list><tp:nomenclature-citation><tp:taxon-name>Nestrius</tp:taxon-name><comment> Broun, 1893a: 1480.</comment></tp:nomenclature-citation><tp:nomenclature-citation><tp:taxon-name>Phyllodytes</tp:taxon-name><comment> Broun, 1893a: 1479 (<italic>non</italic> Wagler 1830, <italic>nec</italic> Gistel 1848, <italic>nec</italic> Finsch 1873) (type species: <italic><tp:taxon-name>Phyllodytes foveatus</tp:taxon-name></italic> Broun, 1893a, by indication, monotypy).</comment></tp:nomenclature-citation><tp:nomenclature-citation><tp:taxon-name>Plotnus</tp:taxon-name><comment> Broun, 1893a: 1481 (type species: <italic><tp:taxon-name>Phyllodytes ovithorax</tp:taxon-name></italic> Broun, 1893a, by indication, monotypy).</comment></tp:nomenclature-citation><tp:nomenclature-citation><tp:taxon-name>Proboscoelus</tp:taxon-name><comment> Broun, 1909: 55 (type species: <italic><tp:taxon-name>Proboscoelus sculpturatus</tp:taxon-name></italic> Broun, 1909, by indication, monotypy).</comment></tp:nomenclature-citation><tp:nomenclature-citation><tp:taxon-name>Drymaria</tp:taxon-name><comment> Broun, 1909: 56 (type species: <italic><tp:taxon-name>Drymaria cilipes</tp:taxon-name></italic> Broun, 1909, by indication, monotypy).</comment></tp:nomenclature-citation><tp:nomenclature-citation><tp:taxon-name>Phyllodytesius</tp:taxon-name><comment> Schenkling &amp; Marshall, 1929: 57 (replacement name for <italic><tp:taxon-name>Phyllodytes</tp:taxon-name></italic> Broun).</comment></tp:nomenclature-citation></tp:nomenclature-citation-list></tp:nomenclature><tp:treatment-sec sec-type="Type species"><title>Type species.</title><p><italic><tp:taxon-name>Nestrius serripes</tp:taxon-name></italic> Broun, 1893a (by indication, monotypy).</p></tp:treatment-sec><tp:treatment-sec sec-type="Diagnosis"><title>Diagnosis.</title><p>Small to very small (2.8–5.0 mm); vestiture of seta-like scales and setae; rostrum relatively stout, medium-sized, with dorsal carinae; eyes lateral; funicular segment 2 elongate; pronotum subcylindrical; scutellum not visible.</p></tp:treatment-sec><tp:treatment-sec sec-type="Relationships"><title>Relationships.</title><p><italic><tp:taxon-name>Nestrius</tp:taxon-name></italic> is the sister genus to <italic>Falklandius-Lanteriella</italic>, confirming Kuschel’s (<xref ref-type="bibr" rid="B91">1964</xref>) suggestion that it was intermediate between <italic><tp:taxon-name>Gromilus</tp:taxon-name></italic> and <italic><tp:taxon-name>Falklandius</tp:taxon-name></italic>.</p></tp:treatment-sec><tp:treatment-sec sec-type="Species included"><title>Species included.</title><p><italic><tp:taxon-name>Nestrius bifurcus</tp:taxon-name></italic> Kuschel, 1964; <italic><tp:taxon-name>Nestrius cilipes</tp:taxon-name></italic> Broun, 1909; <italic><tp:taxon-name>Nestrius crassicornis</tp:taxon-name></italic> Broun, 1915; <italic><tp:taxon-name>Nestrius foveatus</tp:taxon-name></italic> (Broun, 1893); <italic><tp:taxon-name>Nestrius hudsoni</tp:taxon-name></italic> Marshall, 1953; <italic><tp:taxon-name>Nestrius irregularis</tp:taxon-name></italic> (Broun, 1910); <italic><tp:taxon-name>Nestrius laqueorum</tp:taxon-name></italic> Kuschel, 1964; <italic><tp:taxon-name>Nestrius ovithorax</tp:taxon-name></italic> (Broun, 1893); <italic><tp:taxon-name>Nestrius prolixus</tp:taxon-name></italic> Broun, 1917; <italic><tp:taxon-name>Nestrius serripes</tp:taxon-name></italic> Broun, 1893; <italic><tp:taxon-name>Nestrius sculpturatus</tp:taxon-name></italic> (Broun, 1909); <italic><tp:taxon-name>Nestrius simmondsi</tp:taxon-name></italic> Broun, 1921; <italic><tp:taxon-name>Nestrius sulcirostris</tp:taxon-name></italic> Broun, 1917; <italic><tp:taxon-name>Nestrius zenoscelis</tp:taxon-name></italic> Broun, 1921.</p></tp:treatment-sec><tp:treatment-sec sec-type="Geographical distribution"><title>Geographical distribution.</title><p>New Zealand (<xref ref-type="bibr" rid="B169">Schenkling and Marshall 1929</xref>; <xref ref-type="bibr" rid="B91">Kuschel 1964</xref>, <xref ref-type="bibr" rid="B92">1971</xref>).</p></tp:treatment-sec><tp:treatment-sec sec-type="Material examined"><title>Material examined.</title><p><italic><tp:taxon-name>Nestrius foveatus</tp:taxon-name></italic> (MZFC) and <italic><tp:taxon-name>Nestrius sculpturatus</tp:taxon-name></italic> (MZFC).</p><!--PageBreak--></tp:treatment-sec><ref-list><ref id="B91"><mixed-citation xmlns:xlink="http://www.w3.org/1999/xlink" xlink:type="simple"><person-group><name name-style="western"><surname>Kuschel</surname><given-names>G</given-names></name></person-group> (<year>1964</year>)<article-title> Insects of Campbell Island. Coleoptera: Curculionidae of the Subantarctic islands of New Zealand.</article-title><source>Pacific Insects Monographs </source><volume>7</volume>: <fpage>416</fpage>-<lpage>493</lpage>.</mixed-citation></ref><ref id="B169"><mixed-citation xmlns:xlink="http://www.w3.org/1999/xlink" xlink:type="simple"><person-group><name name-style="western"><surname>Schenkling</surname><given-names>S</given-names></name><name name-style="western"><surname>Marshall</surname><given-names>GAK</given-names></name></person-group> (<year>1929</year>)<source> Coleopterorum Catalogus. Pars 106: Curculionidae: Byrsopinae, Rhytirrhininae, Thecesterninae, Hipporhininae, Rhyparosominae. Junk, s’Gravenhage.</source></mixed-citation></ref><ref id="B92"><mixed-citation xmlns:xlink="http://www.w3.org/1999/xlink" xlink:type="simple"><person-group><name name-style="western"><surname>Kuschel</surname><given-names>G</given-names></name></person-group> (<year>1971</year>)<article-title> Entomology of the Aucklands and other islands south of New Zealand: Coleoptera: Curculionidae.</article-title><source>Pacific Insects Monographs </source><volume>27</volume>: <fpage>225</fpage>-<lpage>259</lpage>.</mixed-citation></ref></ref-list></tp:taxon-treatment>
