# Supplementary material for: The subtribes and genera of the tribe Listroderini (Coleoptera, Curculionidae, Cyclominae): Phylogenetic analysis with systematic and biogeographical accounts
Source: Zookeys. 2013 Feb 28;(273):15–71. doi: 10.3897/zookeys.273.4116 (PMC3677366; doi:10.3897/zookeys.273.4116)
Supplement: XML Treatment for Telurus [file zookeys.273.4116-treatment28.xml]

<!DOCTYPE tp:taxon-treatment
  PUBLIC "-//TaxonX//DTD Taxonomic Treatment Publishing DTD v0 20100105//EN" "tax-treatment-NSO.dtd">
<tp:taxon-treatment xmlns:tp="http://www.plazi.org/taxpub"><tp:treatment-meta><mixed-citation publication-type="journal"><person-group><name><surname>Morrone</surname><given-names>Juan J.</given-names></name></person-group><article-title>The subtribes and genera of the tribe Listroderini (Coleoptera, Curculionidae, Cyclominae): Phylogenetic analysis with systematic and biogeographical accounts</article-title><source>Zookeys</source><day>28</day><month>2</month><year>2013</year><volume>2013</volume><issue>273</issue><fpage>15</fpage><lpage>71</lpage><pub-id pub-id-type="doi">10.3897/zookeys.273.4116</pub-id></mixed-citation></tp:treatment-meta><tp:nomenclature><tp:taxon-name>
                            <tp:taxon-name-part taxon-name-part-type="genus">Telurus</tp:taxon-name-part>
                        <object-id xmlns:xlink="http://www.w3.org/1999/xlink" xlink:type="simple">http://species-id.net/wiki/Telurus</object-id>
                        </tp:taxon-name><tp:taxon-authority>Kuschel, 1955</tp:taxon-authority><tp:taxon-status xmlns:xlink="http://www.w3.org/1999/xlink" xlink:type="simple">rev. placement</tp:taxon-status><xref ref-type="fig" rid="F5">Fig. 28</xref><tp:nomenclature-citation-list><tp:nomenclature-citation><tp:taxon-name>Telurus</tp:taxon-name><comment> Kuschel, 1955: 288.</comment></tp:nomenclature-citation></tp:nomenclature-citation-list></tp:nomenclature><tp:treatment-sec sec-type="Type species"><title>Type species.</title><p><italic><tp:taxon-name>Antarctobius laticauda</tp:taxon-name></italic> Champion, 1918 (= <italic><tp:taxon-name>Telurus dissimilis</tp:taxon-name></italic> [Fairmaire, 1885]) (by original designation).</p></tp:treatment-sec><tp:treatment-sec sec-type="Diagnosis"><title>Diagnosis.</title><p>Small (3.9–6.5 mm); vestiture of setae only; eyes subcircular, slightly convex; female elytral apex produced; female ventrites 3 and 4 combined longer than 5.</p></tp:treatment-sec><tp:treatment-sec sec-type="Relationships"><title>Relationships.</title><p><italic><tp:taxon-name>Telurus</tp:taxon-name></italic> is closely related to <italic><tp:taxon-name>Falklandius</tp:taxon-name></italic>-<italic><tp:taxon-name>Lanteriella</tp:taxon-name></italic>, as found in a previous analysis (<xref ref-type="bibr" rid="B138">Morrone 1997a</xref>), and to <italic><tp:taxon-name>Nestrius</tp:taxon-name></italic>, from New Zealand. Based on the presence of small scars (due to deciduous cusps) on the mandibles of <italic><tp:taxon-name>Telurus caudiculatus</tp:taxon-name></italic>, <xref ref-type="bibr" rid="B151">Oberprieler (2010)</xref> excluded the genus from <tp:taxon-name>Listroderini</tp:taxon-name> and transferred it to <tp:taxon-name>Cylydrorhininae</tp:taxon-name> (<tp:taxon-name>Entiminae</tp:taxon-name>). Future molecular analyses are required to corroborate its precise placement.</p></tp:treatment-sec><tp:treatment-sec sec-type="Species included"><title>Species included.</title><p><italic><tp:taxon-name>Telurus caudiculatus</tp:taxon-name></italic> Morrone and Anderson, 1995; <italic><tp:taxon-name>Telurus dissimilis</tp:taxon-name></italic> (Fairmaire, 1885).</p></tp:treatment-sec><tp:treatment-sec sec-type="Geographical distribution"><title>Geographical distribution.</title><p>Andean region (Subantarctic subregion), in southern Chile (<xref ref-type="bibr" rid="B144">Morrone and Anderson 1995</xref>; <xref ref-type="bibr" rid="B163">Posadas 2012</xref>).</p></tp:treatment-sec><tp:treatment-sec sec-type="Material examined"><title>Material examined.</title><p><italic><tp:taxon-name>Telurus caudiculatus</tp:taxon-name></italic> (AMNH, BMNH, CMNC, CNCI, CWOB, MCZ, MHNS, MLP, MZFC, USNM, ZMC) and <italic><tp:taxon-name>Telurus dissimilis</tp:taxon-name></italic> (BMNH, IPUM, MHNS, MZFC, NZAC).</p></tp:treatment-sec><tp:treatment-sec><!--Section generated to contain objects referenced in tp:taxon-treatment.--><fig id="F5" position="float" orientation="portrait"><label>Figures 27–35.</label><caption><p>Habitus of representative <tp:taxon-name>Listroderini</tp:taxon-name>. <bold>27</bold> <italic><tp:taxon-name>Lanteriella microphtalma</tp:taxon-name></italic> <bold>28</bold> <italic><tp:taxon-name>Telurus caudiculatus</tp:taxon-name></italic> <bold>29</bold> <italic><tp:taxon-name>Acrorius papallacta</tp:taxon-name></italic> <bold>30</bold> <italic><tp:taxon-name>Acrostomus bruchi</tp:taxon-name></italic> <bold>31</bold> <italic><tp:taxon-name>Antarctobius lacunosus</tp:taxon-name></italic> <bold>32</bold> <italic><tp:taxon-name>Germainiellus dentipennis</tp:taxon-name></italic> <bold>33</bold> <italic><tp:taxon-name>Lamiarhinus aelficus</tp:taxon-name></italic> <bold>34</bold> <italic><tp:taxon-name>Listroderes annulipes</tp:taxon-name></italic> <bold>35</bold> <italic><tp:taxon-name>Philippius superbus</tp:taxon-name></italic>.</p></caption><graphic xmlns:xlink="http://www.w3.org/1999/xlink" xlink:href="ZooKeys-273-015-g005.jpg" position="float" orientation="portrait" xlink:type="simple"/></fig></tp:treatment-sec><ref-list><ref id="B138"><mixed-citation xmlns:xlink="http://www.w3.org/1999/xlink" xlink:type="simple"><person-group><name name-style="western"><surname>Morrone</surname><given-names>JJ</given-names></name></person-group> (<year>1997a</year>)<article-title> Cladistics of the New World genera of Listroderina (Coleoptera: Curculionidae: Rhytirrhinini).</article-title><source>Cladistics </source><volume>13</volume>: <fpage>247</fpage>-<lpage>266</lpage>. doi: <ext-link ext-link-type="uri" xlink:href="http://dx.doi.org/10.1111/j.1096-0031.1997.tb00318.x" xlink:type="simple">10.1111/j.1096-0031.1997.tb00318.x</ext-link></mixed-citation></ref><ref id="B151"><mixed-citation xmlns:xlink="http://www.w3.org/1999/xlink" xlink:type="simple"><person-group><name name-style="western"><surname>Oberprieler</surname><given-names>RG</given-names></name></person-group> (<year>2010</year>)<article-title> A reclassification of the weevil subfamily Cyclominae (Coleoptera: Curculionidae).</article-title><source>Zootaxa </source><volume>2515</volume>: <fpage>1</fpage>-<lpage>35</lpage>.</mixed-citation></ref><ref id="B144"><mixed-citation xmlns:xlink="http://www.w3.org/1999/xlink" xlink:type="simple"><person-group><name name-style="western"><surname>Morrone</surname><given-names>JJ</given-names></name><name name-style="western"><surname>Anderson</surname><given-names>RS</given-names></name></person-group> (<year>1995</year>)<article-title> The <italic>Falklandius</italic> generic group: Cladistic analysis with description of new taxa (Coleoptera: Curculionidae: Rhytirrhinini).</article-title><source>American Museum Novitates </source><volume>3121</volume>: <fpage>1</fpage>-<lpage>14</lpage>.</mixed-citation></ref><ref id="B163"><mixed-citation xmlns:xlink="http://www.w3.org/1999/xlink" xlink:type="simple"><person-group><name name-style="western"><surname>Posadas</surname><given-names>P</given-names></name></person-group> (<year>2012</year>)<article-title> Species composition and geographic distribution of Fuegian Curculionidae (Coleoptera: Curculionoidea)<bold>.</bold></article-title><source>Zootaxa </source><volume>3303</volume>: <fpage>1</fpage>-<lpage>36</lpage>.</mixed-citation></ref></ref-list></tp:taxon-treatment>
