# Supplementary material for: The subtribes and genera of the tribe Listroderini (Coleoptera, Curculionidae, Cyclominae): Phylogenetic analysis with systematic and biogeographical accounts
Source: Zookeys. 2013 Feb 28;(273):15–71. doi: 10.3897/zookeys.273.4116 (PMC3677366; doi:10.3897/zookeys.273.4116)
Supplement: XML Treatment for Listroderina [file zookeys.273.4116-treatment29.xml]

<!DOCTYPE tp:taxon-treatment
  PUBLIC "-//TaxonX//DTD Taxonomic Treatment Publishing DTD v0 20100105//EN" "tax-treatment-NSO.dtd">
<tp:taxon-treatment xmlns:tp="http://www.plazi.org/taxpub"><tp:treatment-meta><mixed-citation publication-type="journal"><person-group><name><surname>Morrone</surname><given-names>Juan J.</given-names></name></person-group><article-title>The subtribes and genera of the tribe Listroderini (Coleoptera, Curculionidae, Cyclominae): Phylogenetic analysis with systematic and biogeographical accounts</article-title><source>Zookeys</source><day>28</day><month>2</month><year>2013</year><volume>2013</volume><issue>273</issue><fpage>15</fpage><lpage>71</lpage><pub-id pub-id-type="doi">10.3897/zookeys.273.4116</pub-id></mixed-citation></tp:treatment-meta><tp:nomenclature><label>Subtribe</label><tp:taxon-name>
                            <tp:taxon-name-part taxon-name-part-type="genus">Listroderina</tp:taxon-name-part>
                        </tp:taxon-name><tp:taxon-authority>LeConte, 1876</tp:taxon-authority></tp:nomenclature><tp:treatment-sec sec-type="Type genus"><title>Type genus.</title><p><italic><tp:taxon-name>Listroderes</tp:taxon-name></italic> Schönherr, 1826.</p></tp:treatment-sec><tp:treatment-sec sec-type="Diagnosis"><title>Diagnosis.</title><p>Rostrum relatively stout, medium-sized, shorter than pronotum; scrobes short, ill-defined, broad; funicular segmen 1 longer than 2; elytra usually oblong-oval (subrectangular in <italic><tp:taxon-name>Lamiarhinus</tp:taxon-name></italic> and <italic><tp:taxon-name>Philippius</tp:taxon-name></italic>), with intervals convex and with anteapical tubercle (except for <italic><tp:taxon-name>Rupanius</tp:taxon-name></italic>).</p></tp:treatment-sec><tp:treatment-sec sec-type="Included taxa"><title>Included taxa.</title><p>This subtribe, representing the listroderines in the strictest sense, includes the genera <italic><tp:taxon-name>Acroriellus</tp:taxon-name></italic>, <italic><tp:taxon-name>Acrorius</tp:taxon-name></italic>, <italic><tp:taxon-name>Acrostomus</tp:taxon-name></italic>, <italic><tp:taxon-name>Antarctobius</tp:taxon-name></italic>, <italic><tp:taxon-name>Germainiellus</tp:taxon-name></italic>, <italic><tp:taxon-name>Hyperoides</tp:taxon-name></italic>, <italic><tp:taxon-name>Lamiarhinus</tp:taxon-name></italic>, <italic><tp:taxon-name>Listroderes</tp:taxon-name></italic>, <italic><tp:taxon-name>Methypora</tp:taxon-name></italic>, <italic><tp:taxon-name>Philippius</tp:taxon-name></italic>, <italic><tp:taxon-name>Rupanius</tp:taxon-name></italic> and <italic><tp:taxon-name>Trachodema</tp:taxon-name></italic>. In a previous analysis restricted to American taxa (<xref ref-type="bibr" rid="B138">Morrone 1997a</xref>) most of these genera were placed as a grade basal to other listroderines. <italic><tp:taxon-name>Methypora</tp:taxon-name></italic> is distributed in Australia; and the remaining genera are South American: <italic><tp:taxon-name>Listroderes</tp:taxon-name></italic> is widely ranged in the Andean and Neotropical regions, and the other genera are found in the Andean region and the South American Transition Zone (<italic>sensu</italic> <xref ref-type="bibr" rid="B142">Morrone 2006</xref>).</p><!--PageBreak--></tp:treatment-sec><tp:treatment-sec sec-type="Key to the genera of Listroderina"><title>Key to the genera of <tp:taxon-name>Listroderina</tp:taxon-name></title><table-wrap content-type="key" position="anchor" orientation="portrait"><table><tbody><tr><td rowspan="1" colspan="1">1</td><td rowspan="1" colspan="1">Elytral disc slightly convex to flat</td><td rowspan="1" colspan="1">2</td></tr><tr><td rowspan="1" colspan="1">–</td><td rowspan="1" colspan="1">Elytral disc convex</td><td rowspan="1" colspan="1">6</td></tr><tr><td rowspan="1" colspan="1">2</td><td rowspan="1" colspan="1">Elytra oblong-oval (<xref ref-type="fig" rid="F1">Fig. 10</xref>)</td><td rowspan="1" colspan="1">3</td></tr><tr><td rowspan="1" colspan="1">–</td><td rowspan="1" colspan="1">Elytra subrectangular (<xref ref-type="fig" rid="F1">Fig. 9</xref>)</td><td rowspan="1" colspan="1">4</td></tr><tr><td rowspan="1" colspan="1">3</td><td rowspan="1" colspan="1">Vestiture of seta-like scales and setae; scape medium-sized (reaching eye when resting in scrobe)</td><td rowspan="1" colspan="1"><italic><tp:taxon-name>Acrorius</tp:taxon-name></italic>(<xref ref-type="fig" rid="F5">Fig. 29</xref>)</td></tr><tr><td rowspan="1" colspan="1">–</td><td rowspan="1" colspan="1">Vestiture of scales with finger-like processes and setae; scape long (surpassing posterior margin of eye when resting in scrobe)</td><td rowspan="1" colspan="1"><italic><tp:taxon-name>Trachodema</tp:taxon-name></italic></td></tr><tr><td rowspan="1" colspan="1">4</td><td rowspan="1" colspan="1">Pronotum transverse; elytra with carina on apical declivity, disc slightly convex, lacking anteapical tubercle</td><td rowspan="1" colspan="1"><italic><tp:taxon-name>Rupanius</tp:taxon-name></italic></td></tr><tr><td rowspan="1" colspan="1">–</td><td rowspan="1" colspan="1">Pronotum subcircular or subcylindrical; elytra lacking carina on apical declivity, disc flat, with anteapical tubercle</td><td rowspan="1" colspan="1"><italic>5</italic></td></tr><tr><td rowspan="1" colspan="1">5</td><td rowspan="1" colspan="1">Large (17.5–22.8 mm); mandibles with 3-4 setae; pronotum subcircular, wider than elytra, with tubercles; scutellum not visible; elytra fused along interelytral suture, with series of declivital tubercles; female elytral apex not produced; tibiae lacking spurs; tarsomeres 3 subcylindrical (<xref ref-type="fig" rid="F1">Fig. 12</xref>); southern South America</td><td rowspan="1" colspan="1"><italic><tp:taxon-name>Philippius</tp:taxon-name></italic>(<xref ref-type="fig" rid="F5">Fig. 35</xref>)</td></tr><tr><td rowspan="1" colspan="1">–</td><td rowspan="1" colspan="1">Small (4.0–7.0 mm); mandibles with 2 setae; pronotum subcylindrical, narrower than elytra, lacking tubercles; scutellum visible; elytra not fused along interelytral suture, lacking series of declivital tubercles; female elytral apex produced; tibiae with spurs; tarsomeres 3 bilobed (<xref ref-type="fig" rid="F1">Fig. 11</xref>); Australia</td><td rowspan="1" colspan="1"><italic><tp:taxon-name>Methypora</tp:taxon-name></italic></td></tr><tr><td rowspan="1" colspan="1">6</td><td rowspan="1" colspan="1">Funicular segments 3-6 globose; pronotum lacking tubercles; elytra oblong-oval, not fused along interelytral suture</td><td rowspan="1" colspan="1">7</td></tr><tr><td rowspan="1" colspan="1">–</td><td rowspan="1" colspan="1">Funicular segments 3-6 elongate; pronotum with tubercles; elytra subrectangular, fused along interelytral suture</td><td rowspan="1" colspan="1"><italic><tp:taxon-name>Lamiarhinus</tp:taxon-name></italic>(<xref ref-type="fig" rid="F5">Fig. 33</xref>)</td></tr><tr><td rowspan="1" colspan="1">7</td><td rowspan="1" colspan="1">Pronotum transverse or subquadrate; postocular lobes present</td><td rowspan="1" colspan="1">8</td></tr><tr><td rowspan="1" colspan="1">–</td><td rowspan="1" colspan="1">Pronotum subcircular; postocular lobes absent</td><td rowspan="1" colspan="1"><italic><tp:taxon-name>Antarctobius</tp:taxon-name></italic>(<xref ref-type="fig" rid="F5">Fig. 31</xref>)</td></tr><tr><td rowspan="1" colspan="1">8</td><td rowspan="1" colspan="1">Integument reddish brown; epistome not raised; pronotum transverse</td><td rowspan="1" colspan="1">9</td></tr><tr><td rowspan="1" colspan="1">–</td><td rowspan="1" colspan="1">Integument black; epistome raised; pronotum subquadrate</td><td rowspan="1" colspan="1"><italic><tp:taxon-name>Acrostomus</tp:taxon-name></italic>(<xref ref-type="fig" rid="F5">Fig. 30</xref>)</td></tr><tr><td rowspan="1" colspan="1">9</td><td rowspan="1" colspan="1">Vestiture of seta-like or lanceolate scales and setae; scrobal ventral tooth absent</td><td rowspan="1" colspan="1">10</td></tr><tr><td rowspan="1" colspan="1">–</td><td rowspan="1" colspan="1">Vestiture of subcircular scales and setae; scrobal ventral tooth usually present</td><td rowspan="1" colspan="1"><italic><tp:taxon-name>Listroderes</tp:taxon-name></italic>(<xref ref-type="fig" rid="F5">Fig. 34</xref>)</td></tr><tr><td rowspan="1" colspan="1">10</td><td rowspan="1" colspan="1">Vestiture of seta-like scales and setae</td><td rowspan="1" colspan="1">11</td></tr><tr><td rowspan="1" colspan="1">–</td><td rowspan="1" colspan="1">Vestiture of lanceolate scales and setae</td><td rowspan="1" colspan="1"><italic><tp:taxon-name>Hyperoides</tp:taxon-name></italic></td></tr><tr><td rowspan="1" colspan="1">11</td><td rowspan="1" colspan="1">Elytral interval 3 lacking series of three declivital tubercles</td><td rowspan="1" colspan="1"><italic><tp:taxon-name>Germaniellus</tp:taxon-name></italic>(<xref ref-type="fig" rid="F5">Fig. 32</xref>)</td></tr><tr><td rowspan="1" colspan="1">–</td><td rowspan="1" colspan="1">Elytral interval 3 with series of three declivital tubercles</td><td rowspan="1" colspan="1"><italic><tp:taxon-name>Acroriellus</tp:taxon-name></italic></td></tr><!--PageBreak--></tbody></table></table-wrap></tp:treatment-sec><tp:treatment-sec><!--Section generated to contain objects referenced in tp:taxon-treatment.--><fig id="F1" position="float" orientation="portrait"><label>Figures 1–12.</label><caption><p>Some of the characters analysed. <bold>1</bold> Seta-like scales <bold>2</bold> subcircular scales <bold>3</bold> lanceolate scales <bold>4</bold> scales with finger-like processes <bold>5, 6, 8</bold> face and rostrum, dorsal view <bold>7</bold> face and rostrum, lateral view <bold>8, 9</bold> elytra, dorsal view <bold>11, 12</bold> tarsomere 3, ventral view. <bold>1, 5</bold> <italic><tp:taxon-name>Falklandius antarcticus</tp:taxon-name></italic>; <bold>2, 8, 11</bold> <italic><tp:taxon-name>Falklandiellus suffodens</tp:taxon-name></italic>; <bold>3</bold> <italic><tp:taxon-name>Hyperoides subcinctus</tp:taxon-name></italic>; <bold>4, 12</bold> <italic><tp:taxon-name>Philippius superbus</tp:taxon-name></italic>; <bold>6, 7, 10</bold> <italic><tp:taxon-name>Listroderes costirostris</tp:taxon-name></italic>; <bold>9</bold> <italic><tp:taxon-name>Lamiarhinus aelficus</tp:taxon-name></italic>.</p></caption><graphic xmlns:xlink="http://www.w3.org/1999/xlink" xlink:href="ZooKeys-273-015-g001.jpg" position="float" orientation="portrait" xlink:type="simple"/></fig><fig id="F5" position="float" orientation="portrait"><label>Figures 27–35.</label><caption><p>Habitus of representative <tp:taxon-name>Listroderini</tp:taxon-name>. <bold>27</bold> <italic><tp:taxon-name>Lanteriella microphtalma</tp:taxon-name></italic> <bold>28</bold> <italic><tp:taxon-name>Telurus caudiculatus</tp:taxon-name></italic> <bold>29</bold> <italic><tp:taxon-name>Acrorius papallacta</tp:taxon-name></italic> <bold>30</bold> <italic><tp:taxon-name>Acrostomus bruchi</tp:taxon-name></italic> <bold>31</bold> <italic><tp:taxon-name>Antarctobius lacunosus</tp:taxon-name></italic> <bold>32</bold> <italic><tp:taxon-name>Germainiellus dentipennis</tp:taxon-name></italic> <bold>33</bold> <italic><tp:taxon-name>Lamiarhinus aelficus</tp:taxon-name></italic> <bold>34</bold> <italic><tp:taxon-name>Listroderes annulipes</tp:taxon-name></italic> <bold>35</bold> <italic><tp:taxon-name>Philippius superbus</tp:taxon-name></italic>.</p></caption><graphic xmlns:xlink="http://www.w3.org/1999/xlink" xlink:href="ZooKeys-273-015-g005.jpg" position="float" orientation="portrait" xlink:type="simple"/></fig></tp:treatment-sec><ref-list><ref id="B138"><mixed-citation xmlns:xlink="http://www.w3.org/1999/xlink" xlink:type="simple"><person-group><name name-style="western"><surname>Morrone</surname><given-names>JJ</given-names></name></person-group> (<year>1997a</year>)<article-title> Cladistics of the New World genera of Listroderina (Coleoptera: Curculionidae: Rhytirrhinini).</article-title><source>Cladistics </source><volume>13</volume>: <fpage>247</fpage>-<lpage>266</lpage>. doi: <ext-link ext-link-type="uri" xlink:href="http://dx.doi.org/10.1111/j.1096-0031.1997.tb00318.x" xlink:type="simple">10.1111/j.1096-0031.1997.tb00318.x</ext-link></mixed-citation></ref><ref id="B142"><mixed-citation xmlns:xlink="http://www.w3.org/1999/xlink" xlink:type="simple"><person-group><name name-style="western"><surname>Morrone</surname><given-names>JJ</given-names></name></person-group> (<year>2006</year>)<article-title> Biogeographic areas and transition zones of Latin America and the Caribbean Islands based on panbiogeographic and cladistic analyses of the entomofauna.</article-title><source>Annual Review of Entomology </source><volume>51</volume>: <fpage>467</fpage>-<lpage>494</lpage>. doi: <ext-link ext-link-type="uri" xlink:href="http://dx.doi.org/10.1146/annurev.ento.50.071803.130447" xlink:type="simple">10.1146/annurev.ento.50.071803.130447</ext-link></mixed-citation></ref></ref-list></tp:taxon-treatment>
