# Supplementary material for: The subtribes and genera of the tribe Listroderini (Coleoptera, Curculionidae, Cyclominae): Phylogenetic analysis with systematic and biogeographical accounts
Source: Zookeys. 2013 Feb 28;(273):15–71. doi: 10.3897/zookeys.273.4116 (PMC3677366; doi:10.3897/zookeys.273.4116)
Supplement: XML Treatment for Acroriellus [file zookeys.273.4116-treatment30.xml]

<!DOCTYPE tp:taxon-treatment
  PUBLIC "-//TaxonX//DTD Taxonomic Treatment Publishing DTD v0 20100105//EN" "tax-treatment-NSO.dtd">
<tp:taxon-treatment xmlns:tp="http://www.plazi.org/taxpub"><tp:treatment-meta><mixed-citation publication-type="journal"><person-group><name><surname>Morrone</surname><given-names>Juan J.</given-names></name></person-group><article-title>The subtribes and genera of the tribe Listroderini (Coleoptera, Curculionidae, Cyclominae): Phylogenetic analysis with systematic and biogeographical accounts</article-title><source>Zookeys</source><day>28</day><month>2</month><year>2013</year><volume>2013</volume><issue>273</issue><fpage>15</fpage><lpage>71</lpage><pub-id pub-id-type="doi">10.3897/zookeys.273.4116</pub-id></mixed-citation></tp:treatment-meta><tp:nomenclature><tp:taxon-name>
                            <tp:taxon-name-part taxon-name-part-type="genus">Acroriellus</tp:taxon-name-part>
                        <object-id xmlns:xlink="http://www.w3.org/1999/xlink" xlink:type="simple">http://species-id.net/wiki/Acroriellus</object-id>
								</tp:taxon-name><tp:taxon-authority>Morrone and Ocampo, 1995</tp:taxon-authority><tp:nomenclature-citation-list><tp:nomenclature-citation><tp:taxon-name>Acroriellus</tp:taxon-name><comment> Morrone &amp; Ocampo, 1995: 257.</comment></tp:nomenclature-citation></tp:nomenclature-citation-list></tp:nomenclature><tp:treatment-sec sec-type="Type species"><title>Type species.</title><p><italic><tp:taxon-name>Acroriellus viridisquamosus</tp:taxon-name></italic> Morrone and Ocampo, 1995.</p></tp:treatment-sec><tp:treatment-sec sec-type="Diagnosis"><title>Diagnosis.</title><p>Very small (2.5–3.8 mm); vestiture of seta-like scales and setae; elytra with small, rounded tubercles and series of three tubercles on interval 3.</p></tp:treatment-sec><tp:treatment-sec sec-type="Relationships"><title>Relationships.</title><p><italic><tp:taxon-name>Acroriellus</tp:taxon-name></italic> is the sister genus to <italic>Acrostomus-Hyperoides</italic>. Originally, it was suggested that it was close to <italic><tp:taxon-name>Acrorius</tp:taxon-name></italic> (<xref ref-type="bibr" rid="B149">Morrone and Ocampo 1995</xref>).</p></tp:treatment-sec><tp:treatment-sec sec-type="Species included"><title>Species included.</title><p><italic><tp:taxon-name>Acroriellus bobi</tp:taxon-name></italic> Morrone and Ocampo, 1995; <italic><tp:taxon-name>Acroriellus carinatus</tp:taxon-name></italic> Morrone and Ocampo, 1995; <italic><tp:taxon-name>Acroriellus similaris</tp:taxon-name></italic> Morrone and Ocampo, 1995; <italic><tp:taxon-name>Acroriellus tuberculosus</tp:taxon-name></italic> Morrone and Ocampo, 1995; <italic><tp:taxon-name>Acroriellus viridisquamosus</tp:taxon-name></italic> Morrone and Ocampo, 1995; <italic><tp:taxon-name>Acroriellus vittetae</tp:taxon-name></italic> Morrone and Ocampo, 1995.</p></tp:treatment-sec><tp:treatment-sec sec-type="Geographical distribution"><title>Geographical distribution.</title><p>South American Transition Zone (North Andean Paramo and Puna biogeographical provinces), in Colombia, Ecuador and Peru (<xref ref-type="bibr" rid="B149">Morrone and Ocampo 1995</xref>).</p></tp:treatment-sec><tp:treatment-sec sec-type="Material examined"><title>Material examined.</title><p><italic><tp:taxon-name>Acroriellus bobi</tp:taxon-name></italic> (AMNH, CMNC), <italic><tp:taxon-name>Acroriellus carinatus</tp:taxon-name></italic> (CMNC), <italic><tp:taxon-name>Acroriellus similaris</tp:taxon-name></italic> (CMNC), <italic><tp:taxon-name>Acroriellus tuberculosus</tp:taxon-name></italic> (CMNC), <italic><tp:taxon-name>Acroriellus viridisquamosus</tp:taxon-name></italic> (CMNC, FMNH) and <italic><tp:taxon-name>Acroriellus vittetae</tp:taxon-name></italic> (AMNH, USNM).</p></tp:treatment-sec><ref-list><ref id="B149"><mixed-citation xmlns:xlink="http://www.w3.org/1999/xlink" xlink:type="simple"><person-group><name name-style="western"><surname>Morrone</surname><given-names>JJ</given-names></name><name name-style="western"><surname>Ocampo</surname><given-names>F</given-names></name></person-group> (<year>1995</year>)<article-title> <italic>Acroriellus</italic>, a new weevil genus of northern Andean Listroderina (Coleoptera: Curculionidae).</article-title><source>Zoologica Scripta </source><volume>24</volume>: <fpage>257</fpage>-<lpage>262</lpage>. doi: <ext-link ext-link-type="uri" xlink:href="http://dx.doi.org/10.1111/j.1463-6409.1995.tb00403.x" xlink:type="simple">10.1111/j.1463-6409.1995.tb00403.x</ext-link></mixed-citation></ref></ref-list></tp:taxon-treatment>
