# Supplementary material for: The subtribes and genera of the tribe Listroderini (Coleoptera, Curculionidae, Cyclominae): Phylogenetic analysis with systematic and biogeographical accounts
Source: Zookeys. 2013 Feb 28;(273):15–71. doi: 10.3897/zookeys.273.4116 (PMC3677366; doi:10.3897/zookeys.273.4116)
Supplement: XML Treatment for Acrorius [file zookeys.273.4116-treatment31.xml]

<!DOCTYPE tp:taxon-treatment
  PUBLIC "-//TaxonX//DTD Taxonomic Treatment Publishing DTD v0 20100105//EN" "tax-treatment-NSO.dtd">
<tp:taxon-treatment xmlns:tp="http://www.plazi.org/taxpub"><tp:treatment-meta><mixed-citation publication-type="journal"><person-group><name><surname>Morrone</surname><given-names>Juan J.</given-names></name></person-group><article-title>The subtribes and genera of the tribe Listroderini (Coleoptera, Curculionidae, Cyclominae): Phylogenetic analysis with systematic and biogeographical accounts</article-title><source>Zookeys</source><day>28</day><month>2</month><year>2013</year><volume>2013</volume><issue>273</issue><fpage>15</fpage><lpage>71</lpage><pub-id pub-id-type="doi">10.3897/zookeys.273.4116</pub-id></mixed-citation></tp:treatment-meta><tp:nomenclature><tp:taxon-name>
                            <tp:taxon-name-part taxon-name-part-type="genus">Acrorius</tp:taxon-name-part>
                        <object-id xmlns:xlink="http://www.w3.org/1999/xlink" xlink:type="simple">http://species-id.net/wiki/Acrorius</object-id>
								</tp:taxon-name><tp:taxon-authority>Kirsch, 1889</tp:taxon-authority><xref ref-type="fig" rid="F5">Fig. 29</xref><tp:nomenclature-citation-list><tp:nomenclature-citation><tp:taxon-name>Acrorius</tp:taxon-name><comment> Kirsch, 1889: 25.</comment></tp:nomenclature-citation><tp:nomenclature-citation><tp:taxon-name>Ocromis</tp:taxon-name><comment> Sharp, 1890: 152 (lapsus).</comment></tp:nomenclature-citation></tp:nomenclature-citation-list></tp:nomenclature><tp:treatment-sec sec-type="Type species"><title>Type species.</title><p><italic><tp:taxon-name>Acrorius puncticollis</tp:taxon-name></italic> Kirsch, 1889 (by indication, monotypy).</p></tp:treatment-sec><tp:treatment-sec sec-type="Diagnosis"><title>Diagnosis.</title><p>Small (4.0–6.8 mm); vestiture of seta-like scales and setae; scape medium-sized (reaching eye when resting in scrobe); elytra with small, rounded tubercles.</p></tp:treatment-sec><tp:treatment-sec sec-type="Relationships"><title>Relationships.</title><p><italic><tp:taxon-name>Acrorius</tp:taxon-name></italic> is the sister genus to <italic>Trachodema-Lamiarhinus-Philippius</italic>, taxa that in a previous analysis (<xref ref-type="bibr" rid="B138">Morrone 1997a</xref>) constituted a paraphyletic group.</p></tp:treatment-sec><tp:treatment-sec sec-type="Species included"><title>Species included.</title><p><italic><tp:taxon-name>Acrorius andersoni</tp:taxon-name></italic> Morrone, 1994; <italic><tp:taxon-name>Acrorius bolivianus</tp:taxon-name></italic> Ocampo and Morrone, 1996; <italic><tp:taxon-name>Acrorius cuprinus</tp:taxon-name></italic> Morrone, 1994; <italic><tp:taxon-name>Acrorius nymphalis</tp:taxon-name></italic> Morrone, 1994; <italic><tp:taxon-name>Acrorius otramas</tp:taxon-name></italic> Ocampo and Morrone, 1996; <italic><tp:taxon-name>Acrorius papallacta</tp:taxon-name></italic> Morrone, 1994; <italic><tp:taxon-name>Acrorius pillahuata</tp:taxon-name></italic> Morrone, 1994; <italic><tp:taxon-name>Acrorius plicatifrons</tp:taxon-name></italic> Morrone, 1994; <italic><tp:taxon-name>Acrorius puncticollis</tp:taxon-name></italic> Kirsch, 1889; <italic><tp:taxon-name>Acrorius sisyphus</tp:taxon-name></italic> Morrone, 1994.</p></tp:treatment-sec><tp:treatment-sec sec-type="Geographical distribution"><title>Geographical distribution.</title><p>Bolivia, Ecuador and Peru (<xref ref-type="bibr" rid="B130">Morrone 1994a</xref>; <xref ref-type="bibr" rid="B156">Ocampo and Morrone 1996</xref>).</p></tp:treatment-sec><tp:treatment-sec sec-type="Material examined"><title>Material examined.</title><p><italic><tp:taxon-name>Acrorius andersoni</tp:taxon-name></italic> (CMNC), <italic><tp:taxon-name>Acrorius bolivianus</tp:taxon-name></italic> (CMNC, MZFC), <italic><tp:taxon-name>Acrorius cuprinus</tp:taxon-name></italic> (CMNC), <italic><tp:taxon-name>Acrorius nymphalis</tp:taxon-name></italic> (CMNC), <italic><tp:taxon-name>Acrorius otramas</tp:taxon-name></italic> (CMNC), <italic><tp:taxon-name>Acrorius papallacta</tp:taxon-name></italic> (CMNC, MZFC), <italic><tp:taxon-name>Acrorius pillahuata</tp:taxon-name></italic> (CMNC, FMNH), <italic><tp:taxon-name>Acrorius plicatifrons</tp:taxon-name></italic> (FMNH) and <italic><tp:taxon-name>Acrorius sisyphus</tp:taxon-name></italic> (CNCI, CMNC).</p><!--PageBreak--></tp:treatment-sec><tp:treatment-sec><!--Section generated to contain objects referenced in tp:taxon-treatment.--><fig id="F5" position="float" orientation="portrait"><label>Figures 27–35.</label><caption><p>Habitus of representative <tp:taxon-name>Listroderini</tp:taxon-name>. <bold>27</bold> <italic><tp:taxon-name>Lanteriella microphtalma</tp:taxon-name></italic> <bold>28</bold> <italic><tp:taxon-name>Telurus caudiculatus</tp:taxon-name></italic> <bold>29</bold> <italic><tp:taxon-name>Acrorius papallacta</tp:taxon-name></italic> <bold>30</bold> <italic><tp:taxon-name>Acrostomus bruchi</tp:taxon-name></italic> <bold>31</bold> <italic><tp:taxon-name>Antarctobius lacunosus</tp:taxon-name></italic> <bold>32</bold> <italic><tp:taxon-name>Germainiellus dentipennis</tp:taxon-name></italic> <bold>33</bold> <italic><tp:taxon-name>Lamiarhinus aelficus</tp:taxon-name></italic> <bold>34</bold> <italic><tp:taxon-name>Listroderes annulipes</tp:taxon-name></italic> <bold>35</bold> <italic><tp:taxon-name>Philippius superbus</tp:taxon-name></italic>.</p></caption><graphic xmlns:xlink="http://www.w3.org/1999/xlink" xlink:href="ZooKeys-273-015-g005.jpg" position="float" orientation="portrait" xlink:type="simple"/></fig></tp:treatment-sec><ref-list><ref id="B138"><mixed-citation xmlns:xlink="http://www.w3.org/1999/xlink" xlink:type="simple"><person-group><name name-style="western"><surname>Morrone</surname><given-names>JJ</given-names></name></person-group> (<year>1997a</year>)<article-title> Cladistics of the New World genera of Listroderina (Coleoptera: Curculionidae: Rhytirrhinini).</article-title><source>Cladistics </source><volume>13</volume>: <fpage>247</fpage>-<lpage>266</lpage>. doi: <ext-link ext-link-type="uri" xlink:href="http://dx.doi.org/10.1111/j.1096-0031.1997.tb00318.x" xlink:type="simple">10.1111/j.1096-0031.1997.tb00318.x</ext-link></mixed-citation></ref><ref id="B130"><mixed-citation xmlns:xlink="http://www.w3.org/1999/xlink" xlink:type="simple"><person-group><name name-style="western"><surname>Morrone</surname><given-names>JJ</given-names></name></person-group> (<year>1994a</year>)<article-title> Systematics of the Andean genus <italic>Acrorius</italic> Kirsch (Coleoptera: Curculionidae).</article-title><source>The Coleopterists Bulletin </source><volume>48</volume>: <fpage>101</fpage>-<lpage>114</lpage>.</mixed-citation></ref><ref id="B156"><mixed-citation xmlns:xlink="http://www.w3.org/1999/xlink" xlink:type="simple"><person-group><name name-style="western"><surname>Ocampo</surname><given-names>F</given-names></name><name name-style="western"><surname>Morrone</surname><given-names>JJ</given-names></name></person-group> (<year>1996</year>)<article-title> Two new species and cladistic analysis of <italic>Acrorius</italic> Kirsch (Coleoptera: Curculionidae: Rhytirrhinini).</article-title><source>Neotropica </source><volume>42</volume>: <fpage>23</fpage>-<lpage>28</lpage>.</mixed-citation></ref></ref-list></tp:taxon-treatment>
