# Supplementary material for: The subtribes and genera of the tribe Listroderini (Coleoptera, Curculionidae, Cyclominae): Phylogenetic analysis with systematic and biogeographical accounts
Source: Zookeys. 2013 Feb 28;(273):15–71. doi: 10.3897/zookeys.273.4116 (PMC3677366; doi:10.3897/zookeys.273.4116)
Supplement: XML Treatment for Acrostomus [file zookeys.273.4116-treatment32.xml]

<!DOCTYPE tp:taxon-treatment
  PUBLIC "-//TaxonX//DTD Taxonomic Treatment Publishing DTD v0 20100105//EN" "tax-treatment-NSO.dtd">
<tp:taxon-treatment xmlns:tp="http://www.plazi.org/taxpub"><tp:treatment-meta><mixed-citation publication-type="journal"><person-group><name><surname>Morrone</surname><given-names>Juan J.</given-names></name></person-group><article-title>The subtribes and genera of the tribe Listroderini (Coleoptera, Curculionidae, Cyclominae): Phylogenetic analysis with systematic and biogeographical accounts</article-title><source>Zookeys</source><day>28</day><month>2</month><year>2013</year><volume>2013</volume><issue>273</issue><fpage>15</fpage><lpage>71</lpage><pub-id pub-id-type="doi">10.3897/zookeys.273.4116</pub-id></mixed-citation></tp:treatment-meta><tp:nomenclature><tp:taxon-name>
                            <tp:taxon-name-part taxon-name-part-type="genus">Acrostomus</tp:taxon-name-part>
                        <object-id xmlns:xlink="http://www.w3.org/1999/xlink" xlink:type="simple">http://species-id.net/wiki/Acrostomus</object-id>
								</tp:taxon-name><tp:taxon-authority>Kuschel, 1955</tp:taxon-authority><xref ref-type="fig" rid="F5">Fig. 30</xref><tp:nomenclature-citation-list><tp:nomenclature-citation><tp:taxon-name>Acrostomus</tp:taxon-name><comment> Kuschel, 1955: 287.</comment></tp:nomenclature-citation></tp:nomenclature-citation-list></tp:nomenclature><tp:treatment-sec sec-type="Type species"><title>Type species.</title><p><italic><tp:taxon-name>Adioristus bruchi</tp:taxon-name></italic> Hustache, 1926 (by original designation).</p></tp:treatment-sec><tp:treatment-sec sec-type="Diagnosis"><title>Diagnosis.</title><p>Medium-sized (7.3–13.8 mm); integument black; vestiture of seta-like scales and setae; epistome raised; scrobal ventral tooth usually present; pronotum subquadrate.</p></tp:treatment-sec><tp:treatment-sec sec-type="Relationships"><title>Relationships.</title><p><italic><tp:taxon-name>Acrostomus</tp:taxon-name></italic> is the sister genus to <italic><tp:taxon-name>Hyperoides</tp:taxon-name></italic>.</p></tp:treatment-sec><tp:treatment-sec sec-type="Species included"><title>Species included.</title><p><italic><tp:taxon-name>Acrostomus bruchi</tp:taxon-name></italic> (Hustache, 1926); <italic><tp:taxon-name>Acrostomus cruralis</tp:taxon-name></italic> Kuschel, 1958; <italic><tp:taxon-name>Acrostomus foveicollis</tp:taxon-name></italic> Kuschel, 1958; <italic><tp:taxon-name>Acrostomus griseus</tp:taxon-name></italic> (Guérin-Ménéville, 1839); <italic><tp:taxon-name>Acrostomus magellanicus</tp:taxon-name></italic> Kuschel, 1958; <italic><tp:taxon-name>Acrostomus mordor</tp:taxon-name></italic> Morrone, 1994; <italic><tp:taxon-name>Acrostomus vianai</tp:taxon-name></italic> Kuschel, 1958.</p></tp:treatment-sec><tp:treatment-sec sec-type="Host plants"><title>Host plants.</title><p><italic><tp:taxon-name>Acrostomus magellanicus</tp:taxon-name></italic> and <italic><tp:taxon-name>Acrostomus vianai</tp:taxon-name></italic>: <italic><tp:taxon-name>Azorella trifurcata</tp:taxon-name></italic> (Gaertner) Pers., <italic><tp:taxon-name>Bolax gummifera</tp:taxon-name></italic> (Lam.) Spreng. and <italic><tp:taxon-name>Mulinum spinosum</tp:taxon-name></italic> (Cav.) Pers. (<tp:taxon-name>Apiaceae</tp:taxon-name>) (Morrone, 1994b).</p></tp:treatment-sec><tp:treatment-sec sec-type="Geographical distribution"><title>Geographical distribution.</title><p>Andean region (Patagonian subregion), in southern Argentina and southern Chile (<xref ref-type="bibr" rid="B131">Morrone 1994b</xref>).</p></tp:treatment-sec><tp:treatment-sec sec-type="Material examined"><title>Material examined.</title><p><italic><tp:taxon-name>Acrostomus bruchi</tp:taxon-name></italic> (CWOB, IPCN, MACN, MLP, MZFC), <italic><tp:taxon-name>Acrostomus cruralis</tp:taxon-name></italic> (MACN, USNM), <italic><tp:taxon-name>Acrostomus foveicollis</tp:taxon-name></italic> (CBPC, CWOB, MHNS, MZFC), <italic><tp:taxon-name>Acrostomus griseus</tp:taxon-name></italic> (CWOB, FIML, IPUM, MHNS, MLP, MZFC), <italic><tp:taxon-name>Acrostomus magellanicus</tp:taxon-name></italic> (BMNH, MHNS, USNM), <italic><tp:taxon-name>Acrostomus mordor</tp:taxon-name></italic> (AMNH, MACN, MLP, MZFC) and <italic><tp:taxon-name>Acrostomus vianai</tp:taxon-name></italic> (BMNH, MHNS).</p></tp:treatment-sec><tp:treatment-sec><!--Section generated to contain objects referenced in tp:taxon-treatment.--><fig id="F5" position="float" orientation="portrait"><label>Figures 27–35.</label><caption><p>Habitus of representative <tp:taxon-name>Listroderini</tp:taxon-name>. <bold>27</bold> <italic><tp:taxon-name>Lanteriella microphtalma</tp:taxon-name></italic> <bold>28</bold> <italic><tp:taxon-name>Telurus caudiculatus</tp:taxon-name></italic> <bold>29</bold> <italic><tp:taxon-name>Acrorius papallacta</tp:taxon-name></italic> <bold>30</bold> <italic><tp:taxon-name>Acrostomus bruchi</tp:taxon-name></italic> <bold>31</bold> <italic><tp:taxon-name>Antarctobius lacunosus</tp:taxon-name></italic> <bold>32</bold> <italic><tp:taxon-name>Germainiellus dentipennis</tp:taxon-name></italic> <bold>33</bold> <italic><tp:taxon-name>Lamiarhinus aelficus</tp:taxon-name></italic> <bold>34</bold> <italic><tp:taxon-name>Listroderes annulipes</tp:taxon-name></italic> <bold>35</bold> <italic><tp:taxon-name>Philippius superbus</tp:taxon-name></italic>.</p></caption><graphic xmlns:xlink="http://www.w3.org/1999/xlink" xlink:href="ZooKeys-273-015-g005.jpg" position="float" orientation="portrait" xlink:type="simple"/></fig></tp:treatment-sec><ref-list><ref id="B131"><mixed-citation xmlns:xlink="http://www.w3.org/1999/xlink" xlink:type="simple"><person-group><name name-style="western"><surname>Morrone</surname><given-names>JJ</given-names></name></person-group> (<year>1994b</year>)<article-title> Systematics of the Patagonian genus <italic>Acrostomus</italic> Kuschel (Coleoptera: Curculionidae).</article-title><source>Annals of the Entomological Society of America </source><volume>87</volume>: <fpage>403</fpage>-<lpage>411</lpage>.</mixed-citation></ref></ref-list></tp:taxon-treatment>
