# Supplementary material for: The subtribes and genera of the tribe Listroderini (Coleoptera, Curculionidae, Cyclominae): Phylogenetic analysis with systematic and biogeographical accounts
Source: Zookeys. 2013 Feb 28;(273):15–71. doi: 10.3897/zookeys.273.4116 (PMC3677366; doi:10.3897/zookeys.273.4116)
Supplement: XML Treatment for Antarctobius [file zookeys.273.4116-treatment33.xml]

<!DOCTYPE tp:taxon-treatment
  PUBLIC "-//TaxonX//DTD Taxonomic Treatment Publishing DTD v0 20100105//EN" "tax-treatment-NSO.dtd">
<tp:taxon-treatment xmlns:tp="http://www.plazi.org/taxpub"><tp:treatment-meta><mixed-citation publication-type="journal"><person-group><name><surname>Morrone</surname><given-names>Juan J.</given-names></name></person-group><article-title>The subtribes and genera of the tribe Listroderini (Coleoptera, Curculionidae, Cyclominae): Phylogenetic analysis with systematic and biogeographical accounts</article-title><source>Zookeys</source><day>28</day><month>2</month><year>2013</year><volume>2013</volume><issue>273</issue><fpage>15</fpage><lpage>71</lpage><pub-id pub-id-type="doi">10.3897/zookeys.273.4116</pub-id></mixed-citation></tp:treatment-meta><tp:nomenclature><tp:taxon-name>
                            <tp:taxon-name-part taxon-name-part-type="genus">Antarctobius</tp:taxon-name-part>
                        <object-id xmlns:xlink="http://www.w3.org/1999/xlink" xlink:type="simple">http://species-id.net/wiki/Antarctobius</object-id>
								</tp:taxon-name><tp:taxon-authority>Fairmaire, 1885</tp:taxon-authority><xref ref-type="fig" rid="F5">Fig. 31</xref><tp:nomenclature-citation-list><tp:nomenclature-citation><tp:taxon-name>Antarctobius</tp:taxon-name><comment> Fairmaire, 1885: 58.</comment></tp:nomenclature-citation></tp:nomenclature-citation-list></tp:nomenclature><tp:treatment-sec sec-type="Type species"><title>Type species.</title><p><italic><tp:taxon-name>Antarctobius lacunosus</tp:taxon-name></italic> Fairmaire, 1885 (subsequent designation by Morrone, 1992a).</p></tp:treatment-sec><tp:treatment-sec sec-type="Diagnosis"><title>Diagnosis.</title><p>Small to medium-sized (3.7–9.5 mm); vestiture of seta-like or subcircular scales and setae; pronotum subcircular; postocular lobes absent.</p></tp:treatment-sec><tp:treatment-sec sec-type="Relationships"><title>Relationships.</title><p><italic><tp:taxon-name>Antarctobius</tp:taxon-name></italic> is closely related to <italic><tp:taxon-name>Germainiellus, Listroderes and</tp:taxon-name></italic> the clade <italic>Methypora-Rupanius-Acrorius-Trachodema-Lamiarhinus-Philippius</italic>. The distinction between <italic><tp:taxon-name>Antarctobius</tp:taxon-name></italic>, <italic><tp:taxon-name>Germainiellus</tp:taxon-name></italic> and <italic><tp:taxon-name>Listroderes</tp:taxon-name></italic> is not without doubt (see Morrone and Marvaldi, 1998), and future analyses may determine if they are merged into a single genus.</p></tp:treatment-sec><tp:treatment-sec sec-type="Species included"><title>Species included.</title><p><italic><tp:taxon-name>Antarctobius abditus</tp:taxon-name></italic> (Enderlein, 1907); <italic><tp:taxon-name>Antarctobius bidentatus</tp:taxon-name></italic> (Champion, 1918); <italic><tp:taxon-name>Antarctobius falklandicus</tp:taxon-name></italic> (Enderlein, 1907); <italic><tp:taxon-name>Antarctobius germaini</tp:taxon-name></italic> (Kolbe, 1907); <italic><tp:taxon-name>Antarctobius hyadesii</tp:taxon-name></italic> Fairmaire, 1885; <italic><tp:taxon-name>Antarctobius lacunosus</tp:taxon-name></italic> Fairmaire, 1885; <italic><tp:taxon-name>Antarctobius malvinensis</tp:taxon-name></italic> Posadas and Morrone, 2004; <italic><tp:taxon-name>Antarctobius rugirostris</tp:taxon-name></italic> Champion, 1918; <italic><tp:taxon-name>Antarctobius vulsus</tp:taxon-name></italic> (Enderlein, 1907); <italic><tp:taxon-name>Antarctobius yefacel</tp:taxon-name></italic> Morrone, 1992.</p><!--PageBreak--></tp:treatment-sec><tp:treatment-sec sec-type="Host plants"><title>Host plants.</title><p><italic><tp:taxon-name>Antarctobius abditus</tp:taxon-name></italic>: <italic><tp:taxon-name>Senecio candidans</tp:taxon-name></italic> DC (<tp:taxon-name>Asteraceae</tp:taxon-name>); <italic><tp:taxon-name>Antarctobius hyadesii</tp:taxon-name></italic>: <italic><tp:taxon-name>Senecio alloeophyllus</tp:taxon-name></italic> O. Hoffm. and <italic><tp:taxon-name>Senecio candidans</tp:taxon-name></italic> DC (<tp:taxon-name>Asteraceae</tp:taxon-name>) (Morrone, 1992a; Marvaldi, 1998).</p></tp:treatment-sec><tp:treatment-sec sec-type="Immature stages"><title>Immature stages.</title><p><italic><tp:taxon-name>Antarctobius abditus</tp:taxon-name></italic> and <italic><tp:taxon-name>Antarctobius falklandicus</tp:taxon-name></italic> (Marvaldi, 1998).</p></tp:treatment-sec><tp:treatment-sec sec-type="Geographical distribution"><title>Geographical distribution.</title><p>Andean region (Subantarctic subregion), in southern Chile and southern <tp:taxon-name>Argentina</tp:taxon-name>, including the Falkland Islands (Islas Malvinas) (<xref ref-type="bibr" rid="B121">Morrone 1992a</xref>; <xref ref-type="bibr" rid="B164">Posadas and Morrone 2004</xref>; <xref ref-type="bibr" rid="B162">Posadas 2008</xref>, 2012).</p></tp:treatment-sec><tp:treatment-sec sec-type="Material examined"><title>Material examined.</title><p><italic><tp:taxon-name>Antarctobius abditus</tp:taxon-name></italic> (BMNH), <italic><tp:taxon-name>Antarctobius bidentatus</tp:taxon-name></italic> (BMNH), <italic><tp:taxon-name>Antarctobius falklandicus</tp:taxon-name></italic> (AMPC, BMNH, MZFC), <italic><tp:taxon-name>Antarctobius germaini</tp:taxon-name></italic> (AMNH, BMNH, CADIC, CMNC, CWOB, IPUM, MHNS, MLP, MZFC), <italic><tp:taxon-name>Antarctobius hyadesii</tp:taxon-name></italic> (BPBM, CMNC, MHNS, MZFC), <italic><tp:taxon-name>Antarctobius lacunosus</tp:taxon-name></italic> (BMNH, MCZ, MHNS), <italic><tp:taxon-name>Antarctobius rugirostris</tp:taxon-name></italic> (BMNH), <italic><tp:taxon-name>Antarctobius vulsus</tp:taxon-name></italic> (BMNH, USNM) and <italic><tp:taxon-name>Antarctobius yefacel</tp:taxon-name></italic> (AMNH).</p></tp:treatment-sec><tp:treatment-sec><!--Section generated to contain objects referenced in tp:taxon-treatment.--><fig id="F5" position="float" orientation="portrait"><label>Figures 27–35.</label><caption><p>Habitus of representative <tp:taxon-name>Listroderini</tp:taxon-name>. <bold>27</bold> <italic><tp:taxon-name>Lanteriella microphtalma</tp:taxon-name></italic> <bold>28</bold> <italic><tp:taxon-name>Telurus caudiculatus</tp:taxon-name></italic> <bold>29</bold> <italic><tp:taxon-name>Acrorius papallacta</tp:taxon-name></italic> <bold>30</bold> <italic><tp:taxon-name>Acrostomus bruchi</tp:taxon-name></italic> <bold>31</bold> <italic><tp:taxon-name>Antarctobius lacunosus</tp:taxon-name></italic> <bold>32</bold> <italic><tp:taxon-name>Germainiellus dentipennis</tp:taxon-name></italic> <bold>33</bold> <italic><tp:taxon-name>Lamiarhinus aelficus</tp:taxon-name></italic> <bold>34</bold> <italic><tp:taxon-name>Listroderes annulipes</tp:taxon-name></italic> <bold>35</bold> <italic><tp:taxon-name>Philippius superbus</tp:taxon-name></italic>.</p></caption><graphic xmlns:xlink="http://www.w3.org/1999/xlink" xlink:href="ZooKeys-273-015-g005.jpg" position="float" orientation="portrait" xlink:type="simple"/></fig></tp:treatment-sec><ref-list><ref id="B121"><mixed-citation xmlns:xlink="http://www.w3.org/1999/xlink" xlink:type="simple"><person-group><name name-style="western"><surname>Morrone</surname><given-names>JJ</given-names></name></person-group> (<year>1992a</year>)<article-title>. Revisión sistemática y análisis cladístico del género <italic>Antarctobius</italic> Fairmaire (Coleoptera: Curculionidae).</article-title><source>Neotropica </source><volume>38</volume>: <fpage>3</fpage>-<lpage>20</lpage>.</mixed-citation></ref><ref id="B164"><mixed-citation xmlns:xlink="http://www.w3.org/1999/xlink" xlink:type="simple"><person-group><name name-style="western"><surname>Posadas</surname><given-names>P</given-names></name><name name-style="western"><surname>Morrone</surname><given-names>JJ</given-names></name></person-group> (<year>2004</year>)<article-title> A new species of <italic>Antarctobius</italic> Fairmaire from Islas Malvinas (Coleoptera: Curculionidae: Cyclominae).</article-title><source>Insect Systematics and Evolution </source><volume>35</volume>: <fpage>353</fpage>-<lpage>359</lpage>. doi: <ext-link ext-link-type="uri" xlink:href="http://dx.doi.org/10.1163/187631204788920194" xlink:type="simple">10.1163/187631204788920194</ext-link></mixed-citation></ref><ref id="B162"><mixed-citation xmlns:xlink="http://www.w3.org/1999/xlink" xlink:type="simple"><person-group><name name-style="western"><surname>Posadas</surname><given-names>P</given-names></name></person-group> (<year>2008</year>)<article-title> A preliminar overview of species composition and geographical distribution of Malvinian weevils (Insecta: Coleoptera: Curculionidae).</article-title><source>Zootaxa </source><volume>1704</volume>: <fpage>1</fpage>-<lpage>26</lpage>.</mixed-citation></ref></ref-list></tp:taxon-treatment>
