# Supplementary material for: The subtribes and genera of the tribe Listroderini (Coleoptera, Curculionidae, Cyclominae): Phylogenetic analysis with systematic and biogeographical accounts
Source: Zookeys. 2013 Feb 28;(273):15–71. doi: 10.3897/zookeys.273.4116 (PMC3677366; doi:10.3897/zookeys.273.4116)
Supplement: XML Treatment for Germainiellus [file zookeys.273.4116-treatment34.xml]

<!DOCTYPE tp:taxon-treatment
  PUBLIC "-//TaxonX//DTD Taxonomic Treatment Publishing DTD v0 20100105//EN" "tax-treatment-NSO.dtd">
<tp:taxon-treatment xmlns:tp="http://www.plazi.org/taxpub"><tp:treatment-meta><mixed-citation publication-type="journal"><person-group><name><surname>Morrone</surname><given-names>Juan J.</given-names></name></person-group><article-title>The subtribes and genera of the tribe Listroderini (Coleoptera, Curculionidae, Cyclominae): Phylogenetic analysis with systematic and biogeographical accounts</article-title><source>Zookeys</source><day>28</day><month>2</month><year>2013</year><volume>2013</volume><issue>273</issue><fpage>15</fpage><lpage>71</lpage><pub-id pub-id-type="doi">10.3897/zookeys.273.4116</pub-id></mixed-citation></tp:treatment-meta><tp:nomenclature><tp:taxon-name>
                            <tp:taxon-name-part taxon-name-part-type="genus">Germainiellus</tp:taxon-name-part>
                        <object-id xmlns:xlink="http://www.w3.org/1999/xlink" xlink:type="simple">http://species-id.net/wiki/Germainiellus</object-id>
								</tp:taxon-name><tp:taxon-authority>Morrone, 1993</tp:taxon-authority><xref ref-type="fig" rid="F5">Fig. 32</xref><tp:nomenclature-citation-list><tp:nomenclature-citation><tp:taxon-name>Germainiellus</tp:taxon-name><comment> Morrone, 1993a: 125.</comment></tp:nomenclature-citation></tp:nomenclature-citation-list></tp:nomenclature><tp:treatment-sec sec-type="Type species"><title>Type species.</title><p><italic><tp:taxon-name>Listroderes dentipennis</tp:taxon-name></italic> Germain, 1895 (by original designation).</p></tp:treatment-sec><tp:treatment-sec sec-type="Diagnosis"><title>Diagnosis.</title><p>Small to medium-sized (6.0-8.4 mm); vestiture of seta-like scales and setae; pronotum transverse; postocular lobes present.</p></tp:treatment-sec><tp:treatment-sec sec-type="Relationships"><title>Relationships.</title><p><italic><tp:taxon-name>Germainiellus</tp:taxon-name></italic> is closely related to <italic><tp:taxon-name>Antarctobius</tp:taxon-name></italic>, <italic><tp:taxon-name>Listroderes</tp:taxon-name></italic> and the clade <italic>Methypora-Rupanius-Acrorius-Trachodema-Lamiarhinus-Philippius</italic>. It was originally described as intermediate between <italic><tp:taxon-name>Antarctobius</tp:taxon-name></italic> and <italic><tp:taxon-name>Listroderes</tp:taxon-name></italic> (Morrone, 1993a). The distinction between <italic><tp:taxon-name>Antarctobius</tp:taxon-name></italic>, <italic><tp:taxon-name>Germainiellus</tp:taxon-name></italic> and <italic><tp:taxon-name>Listroderes</tp:taxon-name></italic> is not without doubt (see Morrone and Marvaldi, 1998), and future analyses may determine if they are merged into a single genus.</p></tp:treatment-sec><tp:treatment-sec sec-type="Species included"><title>Species included.</title><p><italic><tp:taxon-name>Germainiellus angulipennis</tp:taxon-name></italic> (Germain, 1895); <italic><tp:taxon-name>Germainiellus attenuatus</tp:taxon-name></italic> (Germain, 1895); <italic><tp:taxon-name>Germainiellus dentipennis</tp:taxon-name></italic> (Germain, 1895); <italic><tp:taxon-name>Germainiellus fulvicornis</tp:taxon-name></italic> (Germain, 1895); <italic><tp:taxon-name>Germainiellus laevirostris</tp:taxon-name></italic> (Germain, 1895); <italic><tp:taxon-name>Germainiellus lugens</tp:taxon-name></italic> (Germain, 1895); <italic><tp:taxon-name>Germainiellus ovatus</tp:taxon-name></italic> (Boheman, 1842); <italic><tp:taxon-name>Germainiellus philippii</tp:taxon-name></italic> (Germain, 1896); <italic><tp:taxon-name>Germainiellus planipennis</tp:taxon-name></italic> (Blanchard, 1851); <italic><tp:taxon-name>Germainiellus punctiventris</tp:taxon-name></italic> (Germain, 1895); <italic><tp:taxon-name>Germainiellus rugipennis</tp:taxon-name></italic> (Blanchard, 1851); <italic><tp:taxon-name>Germainiellus salebrosus</tp:taxon-name></italic> (Enderlein, 1907); <italic><tp:taxon-name>Germainiellus</tp:taxon-name></italic> spp. (MZFC).</p></tp:treatment-sec><tp:treatment-sec sec-type="Host plants"><title>Host plants.</title><p><italic><tp:taxon-name>Germainiellus dentipennis</tp:taxon-name></italic> and <italic><tp:taxon-name>Germainiellus fulvicornis</tp:taxon-name></italic>: <italic><tp:taxon-name>Nothofagus</tp:taxon-name></italic> sp. (<tp:taxon-name>Nothofagaceae</tp:taxon-name>); <italic><tp:taxon-name>Germainiellus laevirostris</tp:taxon-name></italic>: <italic><tp:taxon-name>Senecio smithii</tp:taxon-name></italic> DC (<tp:taxon-name>Asteraceae</tp:taxon-name>); <italic><tp:taxon-name>Germainiellus planipennis</tp:taxon-name></italic>: <italic><tp:taxon-name>Nothofagus dombeyi</tp:taxon-name></italic> (Mirb.) Oerst. (<tp:taxon-name>Nothofagaceae</tp:taxon-name>) and <italic><tp:taxon-name>Peumus boldus</tp:taxon-name></italic> Mol. (<tp:taxon-name>Monimiaceae</tp:taxon-name>); <italic><tp:taxon-name>Germainiellus salebrosus</tp:taxon-name></italic>: <italic><tp:taxon-name>Empetrum rubrum</tp:taxon-name></italic> Vahl ex Willd. (<tp:taxon-name>Empetraceae</tp:taxon-name>) (Morrone, 1993a).</p></tp:treatment-sec><tp:treatment-sec sec-type="Geographical distribution"><title>Geographical distribution.</title><p>Andean region (Subantarctic subregion), in southern Chile and southern <tp:taxon-name>Argentina</tp:taxon-name>, including the Falkland Islands (Islas Malvinas) (<xref ref-type="bibr" rid="B124">Morrone 1993a</xref>, 1994e; <xref ref-type="bibr" rid="B162">Posadas 2008</xref>, 2012).</p><!--PageBreak--></tp:treatment-sec><tp:treatment-sec sec-type="Material examined"><title>Material examined.</title><p><italic><tp:taxon-name>Germainiellus angulipennis</tp:taxon-name></italic> (MHNS), <italic><tp:taxon-name>Germainiellus attenuatus</tp:taxon-name></italic> (ARPC, MHNS), <italic><tp:taxon-name>Germainiellus dentipennis</tp:taxon-name></italic> (CBPC, CMNC, CWOB, MHNS, USNM), <italic><tp:taxon-name>Germainiellus fulvicornis</tp:taxon-name></italic> (AMNH, BPBM, CBCP, CMNC, CWOB, FIML, MCZ, MHNS, MLP, MZFC, USNM), <italic><tp:taxon-name>Germainiellus laevirostris</tp:taxon-name></italic> (BPBM, IPUM, MCZ, MHNS, MLP, USNM), <italic><tp:taxon-name>Germainiellus lugens</tp:taxon-name></italic> (CMNC, CWOB, IPUM, MACN, MCZ, MHNS, MZFC), <italic><tp:taxon-name>Germainiellus ovatus</tp:taxon-name></italic> (BMNH, MHNS, USNM), <italic><tp:taxon-name>Germainiellus philippii</tp:taxon-name></italic> (CMNC, DEI, MHNS, MZFC), <italic><tp:taxon-name>Germainiellus planipennis</tp:taxon-name></italic> (BMNH, CWOB, MHNS), <italic><tp:taxon-name>Germainiellus punctiventris</tp:taxon-name></italic> (MHNS), <italic><tp:taxon-name>Germainiellus rugipennis</tp:taxon-name></italic> (AMNH, BPBM, CADIC, CBCP, CMNC, MHNS, MLP, MZFC, USNM) and <italic><tp:taxon-name>Germainiellus salebrosus</tp:taxon-name></italic> (BMNH).</p></tp:treatment-sec><tp:treatment-sec><!--Section generated to contain objects referenced in tp:taxon-treatment.--><fig id="F5" position="float" orientation="portrait"><label>Figures 27–35.</label><caption><p>Habitus of representative <tp:taxon-name>Listroderini</tp:taxon-name>. <bold>27</bold> <italic><tp:taxon-name>Lanteriella microphtalma</tp:taxon-name></italic> <bold>28</bold> <italic><tp:taxon-name>Telurus caudiculatus</tp:taxon-name></italic> <bold>29</bold> <italic><tp:taxon-name>Acrorius papallacta</tp:taxon-name></italic> <bold>30</bold> <italic><tp:taxon-name>Acrostomus bruchi</tp:taxon-name></italic> <bold>31</bold> <italic><tp:taxon-name>Antarctobius lacunosus</tp:taxon-name></italic> <bold>32</bold> <italic><tp:taxon-name>Germainiellus dentipennis</tp:taxon-name></italic> <bold>33</bold> <italic><tp:taxon-name>Lamiarhinus aelficus</tp:taxon-name></italic> <bold>34</bold> <italic><tp:taxon-name>Listroderes annulipes</tp:taxon-name></italic> <bold>35</bold> <italic><tp:taxon-name>Philippius superbus</tp:taxon-name></italic>.</p></caption><graphic xmlns:xlink="http://www.w3.org/1999/xlink" xlink:href="ZooKeys-273-015-g005.jpg" position="float" orientation="portrait" xlink:type="simple"/></fig></tp:treatment-sec><ref-list><ref id="B124"><mixed-citation xmlns:xlink="http://www.w3.org/1999/xlink" xlink:type="simple"><!--PageBreak--><person-group><name name-style="western"><surname>Morrone</surname><given-names>JJ</given-names></name></person-group> (<year>1993a</year>)<article-title> Revisión sistemática de un nuevo género de Rhytirrhinini (Coleoptera: Curculionidae), con un análisis biogeográfico del dominio Subantártico.</article-title><source>Boletín de la Sociedad de Biología de Concepción </source><volume>64</volume>: <fpage>121</fpage>-<lpage>145</lpage>.</mixed-citation></ref><ref id="B162"><mixed-citation xmlns:xlink="http://www.w3.org/1999/xlink" xlink:type="simple"><person-group><name name-style="western"><surname>Posadas</surname><given-names>P</given-names></name></person-group> (<year>2008</year>)<article-title> A preliminar overview of species composition and geographical distribution of Malvinian weevils (Insecta: Coleoptera: Curculionidae).</article-title><source>Zootaxa </source><volume>1704</volume>: <fpage>1</fpage>-<lpage>26</lpage>.</mixed-citation></ref></ref-list></tp:taxon-treatment>
