# Supplementary material for: The subtribes and genera of the tribe Listroderini (Coleoptera, Curculionidae, Cyclominae): Phylogenetic analysis with systematic and biogeographical accounts
Source: Zookeys. 2013 Feb 28;(273):15–71. doi: 10.3897/zookeys.273.4116 (PMC3677366; doi:10.3897/zookeys.273.4116)
Supplement: XML Treatment for Hyperoides [file zookeys.273.4116-treatment35.xml]

<!DOCTYPE tp:taxon-treatment
  PUBLIC "-//TaxonX//DTD Taxonomic Treatment Publishing DTD v0 20100105//EN" "tax-treatment-NSO.dtd">
<tp:taxon-treatment xmlns:tp="http://www.plazi.org/taxpub"><tp:treatment-meta><mixed-citation publication-type="journal"><person-group><name><surname>Morrone</surname><given-names>Juan J.</given-names></name></person-group><article-title>The subtribes and genera of the tribe Listroderini (Coleoptera, Curculionidae, Cyclominae): Phylogenetic analysis with systematic and biogeographical accounts</article-title><source>Zookeys</source><day>28</day><month>2</month><year>2013</year><volume>2013</volume><issue>273</issue><fpage>15</fpage><lpage>71</lpage><pub-id pub-id-type="doi">10.3897/zookeys.273.4116</pub-id></mixed-citation></tp:treatment-meta><tp:nomenclature><tp:taxon-name>
                            <tp:taxon-name-part taxon-name-part-type="genus">Hyperoides</tp:taxon-name-part>
                        <object-id xmlns:xlink="http://www.w3.org/1999/xlink" xlink:type="simple">http://species-id.net/wiki/Hyperoides</object-id>
								</tp:taxon-name><tp:taxon-authority>Marshall, 1914</tp:taxon-authority><tp:nomenclature-citation-list><tp:nomenclature-citation><tp:taxon-name>Hyperoides</tp:taxon-name><comment> Marshall, 1914: 236.</comment></tp:nomenclature-citation></tp:nomenclature-citation-list></tp:nomenclature><tp:treatment-sec sec-type="Type species"><title>Type species.</title><p><italic><tp:taxon-name>Hyperoides fragariae</tp:taxon-name></italic> Marshall, 1914 (by indication, monotypy).</p></tp:treatment-sec><tp:treatment-sec sec-type="Diagnosis"><title>Diagnosis.</title><p>Small to medium-sized (5.1–7.5 mm); vestiture of lanceolate scales and setae; postocular lobes present; elytra lacking anteapical tubercle.</p></tp:treatment-sec><tp:treatment-sec sec-type="Relationships"><title>Relationships.</title><p><italic><tp:taxon-name>Hyperoides</tp:taxon-name></italic> is the sister genus to <italic><tp:taxon-name>Acrostomus</tp:taxon-name></italic>, contrasting with its more isolated position in a previous analysis (Morrone, 1997a).</p></tp:treatment-sec><tp:treatment-sec sec-type="Species included"><title>Species included.</title><p><italic><tp:taxon-name>Hyperoides balfourbrownei</tp:taxon-name></italic> (Kuschel, 1952); <italic><tp:taxon-name>Hyperoides fragariae</tp:taxon-name></italic> Marshall, 1914; <italic><tp:taxon-name>Hyperoides murinus</tp:taxon-name></italic> (Germain, 1896); <italic><tp:taxon-name>Hyperoides subcinctus</tp:taxon-name></italic> (Boheman, 1842); <italic><tp:taxon-name>Hyperoides victus</tp:taxon-name></italic> (Germain, 1896).</p></tp:treatment-sec><tp:treatment-sec sec-type="Host plants"><title>Host plants.</title><p><italic><tp:taxon-name>Hyperoides fragariae</tp:taxon-name></italic>: <italic><tp:taxon-name>Fragaria vesca L</tp:taxon-name></italic>. (<tp:taxon-name>Rosaceae</tp:taxon-name>); <italic><tp:taxon-name>Hyperoides subcinctus</tp:taxon-name></italic>: <italic><tp:taxon-name>Senecio</tp:taxon-name></italic> sp. (<tp:taxon-name>Asteraceae</tp:taxon-name>); <italic><tp:taxon-name>Hyperoides murinus</tp:taxon-name></italic>: <italic><tp:taxon-name>Citrulus vulgaris</tp:taxon-name></italic> Schrad. (<tp:taxon-name>Cucurbitaceae</tp:taxon-name>), <italic><tp:taxon-name>Phaseolus</tp:taxon-name></italic> sp. (<tp:taxon-name>Fabaceae</tp:taxon-name>) and <italic><tp:taxon-name>Solanum tuberosum</tp:taxon-name></italic> L. (<tp:taxon-name>Solanaceae</tp:taxon-name>); <italic><tp:taxon-name>Hyperoides victus</tp:taxon-name></italic>: <italic><tp:taxon-name>Senecio bahioides</tp:taxon-name></italic> Hook. et Arn. (<tp:taxon-name>Asteraceae</tp:taxon-name>) (<xref ref-type="bibr" rid="B125">Morrone 1993b</xref>; <xref ref-type="bibr" rid="B97">Lanteri et al. 2002</xref>).</p></tp:treatment-sec><tp:treatment-sec sec-type="Geographical distribution"><title>Geographical distribution.</title><p>Neotropical region and Andean region (Central Chilean subregion), in <tp:taxon-name>Argentina</tp:taxon-name>, Chile and Uruguay, and introduced into South Africa (<xref ref-type="bibr" rid="B125">Morrone 1993b</xref>).</p></tp:treatment-sec><tp:treatment-sec sec-type="Material examined"><title>Material examined.</title><p><italic><tp:taxon-name>Hyperoides balfourbrownei</tp:taxon-name></italic> (MLP, MZFC), <italic><tp:taxon-name>Hyperoides fragariae</tp:taxon-name></italic> (BMNH, CBPC, MNHN), <italic><tp:taxon-name>Hyperoides murinus</tp:taxon-name></italic> (BMNH, CWOB, MHNS, MZFC), <italic><tp:taxon-name>Hyperoides subcinctus</tp:taxon-name></italic> (AMNH, BMNH, CBPC, CMNC, CWOB, IADIZA, MACN, MHNS, MNHN, MZFC) and <italic><tp:taxon-name>Hyperoides victus</tp:taxon-name></italic> (BMNH, CMNC, CWOB, MHNS).</p></tp:treatment-sec><ref-list><ref id="B125"><mixed-citation xmlns:xlink="http://www.w3.org/1999/xlink" xlink:type="simple"><person-group><name name-style="western"><surname>Morrone</surname><given-names>JJ</given-names></name></person-group> (<year>1993b</year>)<article-title> Revisión sistemática del género <italic>Hyperoides</italic> Marshall (Coleoptera: Curculionidae).</article-title><source>Neotropica </source><volume>39</volume>: <fpage>17</fpage>-<lpage>26</lpage>.</mixed-citation></ref><ref id="B97"><mixed-citation xmlns:xlink="http://www.w3.org/1999/xlink" xlink:type="simple"><person-group><name name-style="western"><surname>Lanteri</surname><given-names>AA</given-names></name><name name-style="western"><surname>Marvaldi</surname><given-names>AE</given-names></name><name name-style="western"><surname>Suárez</surname><given-names>S</given-names></name></person-group> (<year>2002</year>)<source> Gorgojos de la Argentina y sus plantas huéspedes: Tomo I: Apionidae y Curculionidae. Publicación Especial de la Sociedad Entomológica Argentina, nro. 1, San Miguel de Tucumán.</source></mixed-citation></ref></ref-list></tp:taxon-treatment>
