# Supplementary material for: The subtribes and genera of the tribe Listroderini (Coleoptera, Curculionidae, Cyclominae): Phylogenetic analysis with systematic and biogeographical accounts
Source: Zookeys. 2013 Feb 28;(273):15–71. doi: 10.3897/zookeys.273.4116 (PMC3677366; doi:10.3897/zookeys.273.4116)
Supplement: XML Treatment for Listroderes [file zookeys.273.4116-treatment37.xml]

<!DOCTYPE tp:taxon-treatment
  PUBLIC "-//TaxonX//DTD Taxonomic Treatment Publishing DTD v0 20100105//EN" "tax-treatment-NSO.dtd">
<tp:taxon-treatment xmlns:tp="http://www.plazi.org/taxpub"><tp:treatment-meta><mixed-citation publication-type="journal"><person-group><name><surname>Morrone</surname><given-names>Juan J.</given-names></name></person-group><article-title>The subtribes and genera of the tribe Listroderini (Coleoptera, Curculionidae, Cyclominae): Phylogenetic analysis with systematic and biogeographical accounts</article-title><source>Zookeys</source><day>28</day><month>2</month><year>2013</year><volume>2013</volume><issue>273</issue><fpage>15</fpage><lpage>71</lpage><pub-id pub-id-type="doi">10.3897/zookeys.273.4116</pub-id></mixed-citation></tp:treatment-meta><tp:nomenclature><tp:taxon-name>
                            <tp:taxon-name-part taxon-name-part-type="genus">Listroderes</tp:taxon-name-part>
                        <object-id xmlns:xlink="http://www.w3.org/1999/xlink" xlink:type="simple">http://species-id.net/wiki/Listroderes</object-id>
								</tp:taxon-name><tp:taxon-authority>Schönherr, 1826</tp:taxon-authority><xref ref-type="fig" rid="F5">Fig. 34</xref><tp:nomenclature-citation-list><tp:nomenclature-citation><tp:taxon-name>Listroderes</tp:taxon-name><comment> Schönherr, 1823: col. 1142 (<italic>nom. nud</italic>.).</comment></tp:nomenclature-citation><tp:nomenclature-citation><tp:taxon-name>Listroderes</tp:taxon-name><comment> Schönherr, 1826: 158.</comment></tp:nomenclature-citation><tp:nomenclature-citation><tp:taxon-name>Listroderus</tp:taxon-name><comment> Erichson, 1847: 129 (lapsus).</comment></tp:nomenclature-citation><tp:nomenclature-citation><tp:taxon-name>Listoderes</tp:taxon-name><comment> Kuschel, 1990: 71 (lapsus).</comment></tp:nomenclature-citation></tp:nomenclature-citation-list></tp:nomenclature><tp:treatment-sec sec-type="Type species"><title>Type species.</title><p><italic><tp:taxon-name>Listroderes costirostris</tp:taxon-name></italic> Schönherr, 1826 (by original designation, combined description).</p></tp:treatment-sec><tp:treatment-sec sec-type="Diagnosis"><title>Diagnosis.</title><p>Small to medium-sized (3.9–12.5 mm); vestiture of subcircular scales and setae; scrobal ventral tooth usually present.</p></tp:treatment-sec><tp:treatment-sec sec-type="Relationships"><title>Relationships.</title><p><italic><tp:taxon-name>Listroderes</tp:taxon-name></italic> is closely related to <italic><tp:taxon-name>Antarctobius, Germainiellus and</tp:taxon-name></italic> the clade <italic>Methypora-Rupanius-Acrorius-Trachodema-Lamiarhinus-Philippius</italic>. The distinction between <italic><tp:taxon-name>Antarctobius</tp:taxon-name></italic>, <italic><tp:taxon-name>Germainiellus</tp:taxon-name></italic> and <italic><tp:taxon-name>Listroderes</tp:taxon-name></italic> is not without doubt (see Morrone and <xref ref-type="bibr" rid="B114">Marvaldi 1998</xref>), and future analyses may determine if they are merged into a single genus.</p></tp:treatment-sec><tp:treatment-sec sec-type="Species included"><title>Species included.</title><p><italic><tp:taxon-name>Listroderes affinis</tp:taxon-name></italic> Hustache, 1926; <italic><tp:taxon-name>Listroderes angusticeps</tp:taxon-name></italic> Blanchard, 1851; <italic><tp:taxon-name>Listroderes annulipes</tp:taxon-name></italic> Blanchard, 1851; <italic><tp:taxon-name>Listroderes apicalis</tp:taxon-name></italic> Waterhouse, 1841; <italic><tp:taxon-name>Listroderes bimaculatus</tp:taxon-name></italic> Boheman, 1842; <italic><tp:taxon-name>Listroderes brevirostris</tp:taxon-name></italic> Germain, 1895; <italic><tp:taxon-name>Listroderes brevisetis</tp:taxon-name></italic> Hustache, 1926; <italic><tp:taxon-name>Listroderes bruchi</tp:taxon-name></italic> Hustache, 1926; <italic><tp:taxon-name>Listroderes charybdis</tp:taxon-name></italic> Morrone, 1993; <italic><tp:taxon-name>Listroderes cinerarius</tp:taxon-name></italic> Blanchard, 1851; <italic><tp:taxon-name>Listroderes confusus</tp:taxon-name></italic> Hustache, 1926; <italic><tp:taxon-name>Listroderes costirostris</tp:taxon-name></italic> Schönherr, 1826; <italic><tp:taxon-name>Listroderes curvipes</tp:taxon-name></italic> Germain, 1895; <italic><tp:taxon-name>Listroderes delaiguei</tp:taxon-name></italic> Germain, 1895; <italic><tp:taxon-name>Listroderes desertorum</tp:taxon-name></italic> Germain, 1895; <italic><tp:taxon-name>Listroderes difficilis</tp:taxon-name></italic> Germain, 1895; <italic><tp:taxon-name>Listroderes elegans</tp:taxon-name></italic> Hustache, 1926; <italic><tp:taxon-name>Listroderes erinaceus</tp:taxon-name></italic> Germain, 1895; <italic><tp:taxon-name>Listroderes fallax</tp:taxon-name></italic> Germain, 1895; <italic><tp:taxon-name>Listroderes foveatus</tp:taxon-name></italic> (Lea, 1928); <italic><tp:taxon-name>Listroderes hoffmanni</tp:taxon-name></italic> Germain, 1895; <italic><tp:taxon-name>Listroderes howdenae</tp:taxon-name></italic> Morrone, 1993; <italic><tp:taxon-name>Listroderes leviculus</tp:taxon-name></italic> Kuschel, 1952; <italic><tp:taxon-name>Listroderes montanus</tp:taxon-name></italic> Germain, 1895; <italic><tp:taxon-name>Listroderes nodifer</tp:taxon-name></italic> Boheman, 1842; <italic><tp:taxon-name>Listroderes obliquus</tp:taxon-name></italic> Klug, 1829; <italic><tp:taxon-name>Listroderes obrieni</tp:taxon-name></italic> Morrone, 1993; <italic><tp:taxon-name>Listroderes paranensis</tp:taxon-name></italic> Hustache, 1926; <italic><tp:taxon-name>Listroderes punicola</tp:taxon-name></italic> Kuschel, 1949; <italic><tp:taxon-name>Listroderes pusillus</tp:taxon-name></italic> Hustache, 1926; <italic><tp:taxon-name>Listroderes robustior</tp:taxon-name></italic> Schenkling and Marshall, 1931; <italic><tp:taxon-name>Listroderes robustus</tp:taxon-name></italic> Waterhouse, 1841; <!--PageBreak--><italic><tp:taxon-name>Listroderes scylla</tp:taxon-name></italic> Morrone, 1993; <italic><tp:taxon-name>Listroderes trivialis</tp:taxon-name></italic> Germain, 1895; <italic><tp:taxon-name>Listroderes tuberculifer</tp:taxon-name></italic> Blanchard, 1851; <italic><tp:taxon-name>Listroderes uruguayensis</tp:taxon-name></italic> Kuschel, 1952; <italic><tp:taxon-name>Listroderes wagneri</tp:taxon-name></italic> Hustache, 1926; <italic><tp:taxon-name>Listroderes wittei</tp:taxon-name></italic> Hustache, 1926.</p></tp:treatment-sec><tp:treatment-sec sec-type="Host plants"><title>Host plants.</title><p><italic><tp:taxon-name>Listroderes apicalis</tp:taxon-name></italic>: <italic><tp:taxon-name>Betavulgaris</tp:taxon-name></italic> L. (<tp:taxon-name>Chenopodiaceae</tp:taxon-name>), <italic><tp:taxon-name>Helianthus annus</tp:taxon-name></italic> L. (<tp:taxon-name>Asteraceae</tp:taxon-name>) and <italic><tp:taxon-name>Triticum aestivum</tp:taxon-name></italic> L. (<tp:taxon-name>Poaceae</tp:taxon-name>); <italic><tp:taxon-name>Listroderes bimaculatus</tp:taxon-name></italic>: <italic><tp:taxon-name>Baccharis linearis</tp:taxon-name></italic> (Ruiz and Pav.) Pers. (<tp:taxon-name>Asteraceae</tp:taxon-name>) and <italic><tp:taxon-name>Puya chilensis</tp:taxon-name></italic> <tp:taxon-name>Molina</tp:taxon-name> (<tp:taxon-name>Bromeliaceae</tp:taxon-name>); <italic><tp:taxon-name>Listroderes bruchi</tp:taxon-name></italic>: <italic><tp:taxon-name>Baccharis salicifolia</tp:taxon-name></italic> (Ruiz and Pavón) Pers. and <italic><tp:taxon-name>Senecio subulatus</tp:taxon-name></italic> Don Hooker et Arnott (<tp:taxon-name>Asteraceae</tp:taxon-name>); <italic><tp:taxon-name>Listroderes cinerarius</tp:taxon-name></italic>: <italic><tp:taxon-name>Atriplex</tp:taxon-name></italic> sp. (<tp:taxon-name>Chenopodiaceae</tp:taxon-name>); <italic><tp:taxon-name>Listroderes costirostris</tp:taxon-name></italic>, <italic><tp:taxon-name>Listroderes difficilis</tp:taxon-name></italic> and <italic><tp:taxon-name>Listroderes obliquus</tp:taxon-name></italic>: <italic><tp:taxon-name>Apium graveolens</tp:taxon-name></italic> L. and <italic><tp:taxon-name>Daucus carota</tp:taxon-name></italic> L. (<tp:taxon-name>Apiaceae</tp:taxon-name>), <italic><tp:taxon-name>Brassica rapa</tp:taxon-name></italic> L., <italic><tp:taxon-name>Listroderes oleracea</tp:taxon-name></italic> L. and <italic><tp:taxon-name>Coronopus didymus</tp:taxon-name></italic> (L.) Smith (<tp:taxon-name>Brassicaceae</tp:taxon-name>), <italic><tp:taxon-name>Rumex altissimus</tp:taxon-name></italic> Wood (<tp:taxon-name>Polygonaceae</tp:taxon-name>), <italic><tp:taxon-name>Nicotiana tabacum</tp:taxon-name></italic> L. and <italic><tp:taxon-name>Solanum tuberosum</tp:taxon-name></italic> L. (<tp:taxon-name>Solanaceae</tp:taxon-name>) and <italic><tp:taxon-name>Stellaria</tp:taxon-name></italic> spp. (<tp:taxon-name>Caryophyllaceae</tp:taxon-name>); <italic><tp:taxon-name>Listroderes robustus</tp:taxon-name></italic>: <italic><tp:taxon-name>Atriplex semibaccata</tp:taxon-name></italic> R. Br. (<tp:taxon-name>Chenopodiaceae</tp:taxon-name>); <italic><tp:taxon-name>Listroderes uruguayensis</tp:taxon-name></italic>: <italic><tp:taxon-name>Hydrocotyle bonariensis</tp:taxon-name></italic> Lam. (<tp:taxon-name>Apiaceae</tp:taxon-name>) (<xref ref-type="bibr" rid="B127">Morrone 1993d</xref>, 1995b; <xref ref-type="bibr" rid="B114">Marvaldi 1998</xref>; <xref ref-type="bibr" rid="B97">Lanteri et al. 2002</xref>).</p></tp:treatment-sec><tp:treatment-sec sec-type="Immature stages"><title>Immature stages.</title><p><italic><tp:taxon-name>Listroderes bruchi</tp:taxon-name></italic>, <italic><tp:taxon-name>Listroderes delaiguei</tp:taxon-name></italic> and <italic><tp:taxon-name>Listroderes difficilis</tp:taxon-name></italic> (<xref ref-type="bibr" rid="B117">May 1977</xref>, 1993, 1994; <xref ref-type="bibr" rid="B114">Marvaldi 1998</xref>).</p></tp:treatment-sec><tp:treatment-sec sec-type="Geographical distribution"><title>Geographical distribution.</title><p>Andean region (Subantarctic, Central Chilean and Patagonian subregions), South American Transition Zone and Neotropical region, in <tp:taxon-name>Argentina</tp:taxon-name>, Brazil, Chile, Paraguay, Peru and Uruguay, and introduced into Australia, Easter Island, Israel, Japan, New Zealand, South Africa, Spain and USA (<xref ref-type="bibr" rid="B187">Wibmer and O’Brien 1986</xref>; <xref ref-type="bibr" rid="B96">Kuschel 1990</xref>; <xref ref-type="bibr" rid="B126">Morrone 1993c</xref>-e, 1995b; <xref ref-type="bibr" rid="B141">Morrone 2002b</xref>; <xref ref-type="bibr" rid="B63">Friedman 2009</xref>; <xref ref-type="bibr" rid="B163">Posadas 2012</xref>).</p></tp:treatment-sec><tp:treatment-sec sec-type="Material examined"><title>Material examined.</title><p><italic><tp:taxon-name>Listroderes affinis</tp:taxon-name></italic> (CBPC, IPCN, IPUM, MACN, MNHN), <italic><tp:taxon-name>Listroderes angusticeps</tp:taxon-name></italic> (MHNS, MNHN, MZFC), <italic><tp:taxon-name>Listroderes annulipes</tp:taxon-name></italic> (CBPC, CWOB, MHNS, MNHN, MZFC), <italic><tp:taxon-name>Listroderes apicalis</tp:taxon-name></italic> (AMNH, BMNH, CMNC, MACN, MHNS, MLP, MZFC), <italic><tp:taxon-name>Listroderes bimaculatus</tp:taxon-name></italic> (AMNH, BMNH, CMNC, CWOB, MACN, MHNS), <italic><tp:taxon-name>Listroderes brevirostris</tp:taxon-name></italic> (MHNS), <italic><tp:taxon-name>Listroderes brevisetis</tp:taxon-name></italic> (CBCP, DZUP, IPCN, MACN, MLP, MNHN), <italic><tp:taxon-name>Listroderes bruchi</tp:taxon-name></italic> (CMNC, DZUP, FIML, IADIZA, MACN, MLP, MZFC), <italic><tp:taxon-name>Listroderes charybdis</tp:taxon-name></italic> (MACN, MLP), <italic><tp:taxon-name>Listroderes cinerarius</tp:taxon-name></italic> (BMNH, CMNC, CWOB, IADIZA, MHNS, MNHN, MZFC), <italic><tp:taxon-name>Listroderes confusus</tp:taxon-name></italic> (DZUP, FIML, MACN, MLP, MNHN), <italic><tp:taxon-name>Listroderes costirostris</tp:taxon-name></italic> complex (AMNH, BMNH, CBPC, CMNC, CWOB, DZUP, FIML, GJWC, MACN, MHNS, MLP, MNHN, MZFC, MZSP, USNM), <italic><tp:taxon-name>Listroderes curvipes</tp:taxon-name></italic> (BMNH, CWOB, MHNS), <italic><tp:taxon-name>Listroderes delaiguei</tp:taxon-name></italic> (BMNH, CADIC, CWOB, IPUM, MHNS, MZFC), <italic><tp:taxon-name>Listroderes desertorum</tp:taxon-name></italic> (BMNH, CMNC, CWOB, MHNS, MZFC), <italic><tp:taxon-name>Listroderes elegans</tp:taxon-name></italic> (GJWC, MACN, MLP, MNHN), <italic><tp:taxon-name>Listroderes erinaceus</tp:taxon-name></italic> (MHNS), <italic><tp:taxon-name>Listroderes fallax</tp:taxon-name></italic> (CWOB, MHNS, MZFC), <italic><tp:taxon-name>Listroderes foveatus</tp:taxon-name></italic> (BMNH, CMNC, DZUP, FIML, GJWC, MACN, MZSP), <italic><tp:taxon-name>Listroderes hoffmanni</tp:taxon-name></italic> (BMNH, CWOB, MHNS, MZFC), <italic><tp:taxon-name>Listroderes howdenae</tp:taxon-name></italic> (CMNC, MLP, MZFC), <italic><tp:taxon-name>Listroderes leviculus</tp:taxon-name></italic> (BMNH), <italic><tp:taxon-name>Listroderes montanus</tp:taxon-name></italic> (MHNS, MZFC), <italic><tp:taxon-name>Listroderes nodifer</tp:taxon-name></italic> (BMNH, CWOB, MACN, MHNS), <italic><tp:taxon-name>Listroderes obrieni</tp:taxon-name></italic> (MHNS, MLP, MZFC), <italic><tp:taxon-name>Listroderes paranensis</tp:taxon-name></italic> (DZUP, MNHN), <italic><tp:taxon-name>Listroderes punicola</tp:taxon-name></italic> (CMNC, MHNS, MZFC), <italic><tp:taxon-name>Listroderes pusillus</tp:taxon-name></italic> (CBPC, MLP, MNHN, MZFC), <italic><tp:taxon-name>Listroderes robustior</tp:taxon-name></italic> (BMNH, CMNC, CWOB, MHNS, MLP, MZFC), <italic><tp:taxon-name>Listroderes robustus</tp:taxon-name></italic> (CMNC, CWOB, MHNS), <italic><tp:taxon-name>Listroderes scylla</tp:taxon-name></italic> (FIML, MLP), <italic><tp:taxon-name>Listroderes trivialis</tp:taxon-name></italic> (MHNS), <italic><tp:taxon-name>Listroderes tuberculifer</tp:taxon-name></italic> (CMNC, MHNS, MZFC), <italic><tp:taxon-name>Listroderes uruguayensis</tp:taxon-name></italic> (BMNH, CMNC), <italic><tp:taxon-name>Listroderes wagneri</tp:taxon-name></italic> (BMNH, MNHN) and <italic><tp:taxon-name>Listroderes wittei</tp:taxon-name></italic> (MACN, MNHN).</p><!--PageBreak--></tp:treatment-sec><tp:treatment-sec><!--Section generated to contain objects referenced in tp:taxon-treatment.--><fig id="F5" position="float" orientation="portrait"><label>Figures 27–35.</label><caption><p>Habitus of representative <tp:taxon-name>Listroderini</tp:taxon-name>. <bold>27</bold> <italic><tp:taxon-name>Lanteriella microphtalma</tp:taxon-name></italic> <bold>28</bold> <italic><tp:taxon-name>Telurus caudiculatus</tp:taxon-name></italic> <bold>29</bold> <italic><tp:taxon-name>Acrorius papallacta</tp:taxon-name></italic> <bold>30</bold> <italic><tp:taxon-name>Acrostomus bruchi</tp:taxon-name></italic> <bold>31</bold> <italic><tp:taxon-name>Antarctobius lacunosus</tp:taxon-name></italic> <bold>32</bold> <italic><tp:taxon-name>Germainiellus dentipennis</tp:taxon-name></italic> <bold>33</bold> <italic><tp:taxon-name>Lamiarhinus aelficus</tp:taxon-name></italic> <bold>34</bold> <italic><tp:taxon-name>Listroderes annulipes</tp:taxon-name></italic> <bold>35</bold> <italic><tp:taxon-name>Philippius superbus</tp:taxon-name></italic>.</p></caption><graphic xmlns:xlink="http://www.w3.org/1999/xlink" xlink:href="ZooKeys-273-015-g005.jpg" position="float" orientation="portrait" xlink:type="simple"/></fig></tp:treatment-sec><ref-list><ref id="B114"><mixed-citation xmlns:xlink="http://www.w3.org/1999/xlink" xlink:type="simple"><person-group><name name-style="western"><surname>Marvaldi</surname><given-names>AE</given-names></name></person-group> (<year>1998</year>)<article-title> Larvae of South American Rhytirrhininae (Coleoptera: Curculionidae).</article-title><source>Coleopterists Bulletin </source><volume>52</volume>: <fpage>71</fpage>-<lpage>89</lpage>.</mixed-citation></ref><ref id="B127"><mixed-citation xmlns:xlink="http://www.w3.org/1999/xlink" xlink:type="simple"><person-group><name name-style="western"><surname>Morrone</surname><given-names>JJ</given-names></name></person-group> (<year>1993d</year>)<article-title> Systematic revision of the <italic>costirostris</italic> species group of the weevil genus <italic>Listroderes</italic> Schoenherr (Coleoptera: Curculionidae).</article-title><source>Transactions of the American Entomological Society </source><volume>119</volume>: <fpage>271</fpage>-<lpage>315</lpage>.</mixed-citation></ref><ref id="B97"><mixed-citation xmlns:xlink="http://www.w3.org/1999/xlink" xlink:type="simple"><person-group><name name-style="western"><surname>Lanteri</surname><given-names>AA</given-names></name><name name-style="western"><surname>Marvaldi</surname><given-names>AE</given-names></name><name name-style="western"><surname>Suárez</surname><given-names>S</given-names></name></person-group> (<year>2002</year>)<source> Gorgojos de la Argentina y sus plantas huéspedes: Tomo I: Apionidae y Curculionidae. Publicación Especial de la Sociedad Entomológica Argentina, nro. 1, San Miguel de Tucumán.</source></mixed-citation></ref><ref id="B117"><mixed-citation xmlns:xlink="http://www.w3.org/1999/xlink" xlink:type="simple"><person-group><name name-style="western"><surname>May</surname><given-names>BM</given-names></name></person-group> (<year>1977</year>)<article-title> Immature stages of Curculionidae: Larvae of the soil-dwelling weevils of New Zealand.</article-title><source>Journal of the Royal Society of New Zealand </source><volume>7</volume>: <fpage>189</fpage>-<lpage>228</lpage>. doi: <ext-link ext-link-type="uri" xlink:href="http://dx.doi.org/10.1080/03036758.1977.10427160" xlink:type="simple">10.1080/03036758.1977.10427160</ext-link></mixed-citation></ref><ref id="B187"><mixed-citation xmlns:xlink="http://www.w3.org/1999/xlink" xlink:type="simple"><person-group><name name-style="western"><surname>Wibmer</surname><given-names>GJ</given-names></name><name name-style="western"><surname>O’Brien</surname><given-names>CW</given-names></name></person-group> (<year>1986</year>)<article-title> Annotated checklist of the weevils (Curculionidae <italic>sensu lato</italic>) of South America (Coleoptera: Curculionoidea).</article-title><source>Memoirs of the American Entomological Institute </source><volume>39</volume>: <fpage>1</fpage>-<lpage>563</lpage>.</mixed-citation></ref><ref id="B96"><mixed-citation xmlns:xlink="http://www.w3.org/1999/xlink" xlink:type="simple"><person-group><name name-style="western"><surname>Kuschel</surname><given-names>G</given-names></name></person-group> (<year>1990</year>)<source> Beetles in a suburban environment: A New Zealand case study. New Zealand Department of Scientific and Industrial Research, Auckland.</source></mixed-citation></ref><ref id="B126"><mixed-citation xmlns:xlink="http://www.w3.org/1999/xlink" xlink:type="simple"><person-group><name name-style="western"><surname>Morrone</surname><given-names>JJ</given-names></name></person-group> (<year>1993c</year>)<article-title> Revisión de las especies de <italic>Listroderes</italic> Schoenherr del grupo <italic>curvipes</italic> (Coleoptera: Curculionidae).</article-title><source>Revista Chilena de Entomología </source><volume>20</volume>: <fpage>15</fpage>-<lpage>21</lpage>.</mixed-citation></ref><ref id="B141"><mixed-citation xmlns:xlink="http://www.w3.org/1999/xlink" xlink:type="simple"><!--PageBreak--><person-group><name name-style="western"><surname>Morrone</surname><given-names>JJ</given-names></name></person-group> (<year>2002b</year>)<article-title> On the species of the <italic>Listroderes costirostris</italic> complex (Coleoptera: Curculionidae).</article-title><source>Neotropica </source><volume>48</volume>: <fpage>70</fpage>-<lpage>72</lpage>.</mixed-citation></ref><ref id="B63"><mixed-citation xmlns:xlink="http://www.w3.org/1999/xlink" xlink:type="simple"><person-group><name name-style="western"><surname>Friedman</surname><given-names>ALL</given-names></name></person-group> (<year>2009</year>)<article-title> The vegetable weevil, <italic>Listroderes costirostris</italic> Schoenherr (Curculionidae: Cyclominae): A new invasive pest in Israel.</article-title><source>Phytoparasitica </source><volume>37</volume>: <fpage>331</fpage>-<lpage>332</lpage>. doi: <ext-link ext-link-type="uri" xlink:href="http://dx.doi.org/10.1007/s12600-009-0039-2" xlink:type="simple">10.1007/s12600-009-0039-2</ext-link></mixed-citation></ref><ref id="B163"><mixed-citation xmlns:xlink="http://www.w3.org/1999/xlink" xlink:type="simple"><person-group><name name-style="western"><surname>Posadas</surname><given-names>P</given-names></name></person-group> (<year>2012</year>)<article-title> Species composition and geographic distribution of Fuegian Curculionidae (Coleoptera: Curculionoidea)<bold>.</bold></article-title><source>Zootaxa </source><volume>3303</volume>: <fpage>1</fpage>-<lpage>36</lpage>.</mixed-citation></ref></ref-list></tp:taxon-treatment>
