# Supplementary material for: The subtribes and genera of the tribe Listroderini (Coleoptera, Curculionidae, Cyclominae): Phylogenetic analysis with systematic and biogeographical accounts
Source: Zookeys. 2013 Feb 28;(273):15–71. doi: 10.3897/zookeys.273.4116 (PMC3677366; doi:10.3897/zookeys.273.4116)
Supplement: XML Treatment for Philippius [file zookeys.273.4116-treatment39.xml]

<!DOCTYPE tp:taxon-treatment
  PUBLIC "-//TaxonX//DTD Taxonomic Treatment Publishing DTD v0 20100105//EN" "tax-treatment-NSO.dtd">
<tp:taxon-treatment xmlns:tp="http://www.plazi.org/taxpub"><tp:treatment-meta><mixed-citation publication-type="journal"><person-group><name><surname>Morrone</surname><given-names>Juan J.</given-names></name></person-group><article-title>The subtribes and genera of the tribe Listroderini (Coleoptera, Curculionidae, Cyclominae): Phylogenetic analysis with systematic and biogeographical accounts</article-title><source>Zookeys</source><day>28</day><month>2</month><year>2013</year><volume>2013</volume><issue>273</issue><fpage>15</fpage><lpage>71</lpage><pub-id pub-id-type="doi">10.3897/zookeys.273.4116</pub-id></mixed-citation></tp:treatment-meta><tp:nomenclature><tp:taxon-name>
                            <tp:taxon-name-part taxon-name-part-type="genus">Philippius</tp:taxon-name-part>
                        <object-id xmlns:xlink="http://www.w3.org/1999/xlink" xlink:type="simple">http://species-id.net/wiki/Philippius</object-id>
								</tp:taxon-name><tp:taxon-authority>Germain, 1895</tp:taxon-authority><xref ref-type="fig" rid="F5">Fig. 35</xref><tp:nomenclature-citation-list><tp:nomenclature-citation><tp:taxon-name>Philippius</tp:taxon-name><comment> Germain, 1895: 314.</comment></tp:nomenclature-citation></tp:nomenclature-citation-list></tp:nomenclature><tp:treatment-sec sec-type="Type species"><title>Type species.</title><p><italic><tp:taxon-name>Listroderes superbus</tp:taxon-name></italic> Reed, 1872 (subsequent designation by <xref ref-type="bibr" rid="B187">Wibmer and O’Brien 1986</xref>).</p></tp:treatment-sec><tp:treatment-sec sec-type="Diagnosis"><title>Diagnosis.</title><p>Large to very large (17.5–22.8 mm); vestiture of scales with finger-like processes and setae; mandible with 3-4 setae; pronotum wider than elytra; scutellum not visible; elytra subrectangular, fused along interelytral suture; tibiae lacking spurs; tarsomeres 3 subcylindrical.</p></tp:treatment-sec><tp:treatment-sec sec-type="Relationships"><title>Relationships.</title><p><italic><tp:taxon-name>Philippius</tp:taxon-name></italic> is the sister genus to <italic><tp:taxon-name>Lamiarhinus</tp:taxon-name></italic>.</p></tp:treatment-sec><tp:treatment-sec sec-type="Species included"><title>Species included.</title><p><italic><tp:taxon-name>Philippius superbus</tp:taxon-name></italic> (Reed, 1872).</p></tp:treatment-sec><tp:treatment-sec sec-type="Geographical distribution"><title>Geographical distribution.</title><p>Andean region (Subantarctic subregion), in southern Argentina and southern Chile (<xref ref-type="bibr" rid="B95">Kuschel 1987</xref>; <xref ref-type="bibr" rid="B120">Morrone 1990</xref>).</p></tp:treatment-sec><tp:treatment-sec sec-type="Material examined"><title>Material examined.</title><p><italic><tp:taxon-name>Philippius superbus</tp:taxon-name></italic> (IADIZA, MACN, MHNS, MLP, USNM).</p></tp:treatment-sec><tp:treatment-sec><!--Section generated to contain objects referenced in tp:taxon-treatment.--><fig id="F5" position="float" orientation="portrait"><label>Figures 27–35.</label><caption><p>Habitus of representative <tp:taxon-name>Listroderini</tp:taxon-name>. <bold>27</bold> <italic><tp:taxon-name>Lanteriella microphtalma</tp:taxon-name></italic> <bold>28</bold> <italic><tp:taxon-name>Telurus caudiculatus</tp:taxon-name></italic> <bold>29</bold> <italic><tp:taxon-name>Acrorius papallacta</tp:taxon-name></italic> <bold>30</bold> <italic><tp:taxon-name>Acrostomus bruchi</tp:taxon-name></italic> <bold>31</bold> <italic><tp:taxon-name>Antarctobius lacunosus</tp:taxon-name></italic> <bold>32</bold> <italic><tp:taxon-name>Germainiellus dentipennis</tp:taxon-name></italic> <bold>33</bold> <italic><tp:taxon-name>Lamiarhinus aelficus</tp:taxon-name></italic> <bold>34</bold> <italic><tp:taxon-name>Listroderes annulipes</tp:taxon-name></italic> <bold>35</bold> <italic><tp:taxon-name>Philippius superbus</tp:taxon-name></italic>.</p></caption><graphic xmlns:xlink="http://www.w3.org/1999/xlink" xlink:href="ZooKeys-273-015-g005.jpg" position="float" orientation="portrait" xlink:type="simple"/></fig></tp:treatment-sec><ref-list><ref id="B187"><mixed-citation xmlns:xlink="http://www.w3.org/1999/xlink" xlink:type="simple"><person-group><name name-style="western"><surname>Wibmer</surname><given-names>GJ</given-names></name><name name-style="western"><surname>O’Brien</surname><given-names>CW</given-names></name></person-group> (<year>1986</year>)<article-title> Annotated checklist of the weevils (Curculionidae <italic>sensu lato</italic>) of South America (Coleoptera: Curculionoidea).</article-title><source>Memoirs of the American Entomological Institute </source><volume>39</volume>: <fpage>1</fpage>-<lpage>563</lpage>.</mixed-citation></ref><ref id="B95"><mixed-citation xmlns:xlink="http://www.w3.org/1999/xlink" xlink:type="simple"><person-group><name name-style="western"><surname>Kuschel</surname><given-names>G</given-names></name></person-group> (<year>1987</year>)<source> The subfamily Molytinae (Coleoptera: Curculionidae): General notes and descriptions of new taxa from New Zealand and Chile. New Zealand Entomologist 9: 11–29. </source>doi: <ext-link ext-link-type="uri" xlink:href="http://dx.doi.org/10.1080/00779962.1987.9722488" xlink:type="simple">10.1080/00779962.1987.9722488</ext-link></mixed-citation></ref><ref id="B120"><mixed-citation xmlns:xlink="http://www.w3.org/1999/xlink" xlink:type="simple"><person-group><name name-style="western"><surname>Morrone</surname><given-names>JJ</given-names></name></person-group> (<year>1990</year>)<article-title> <italic>Philippius</italic> Germain, a remarkable Listroderini from southern South America (Coleoptera: Curculionidae).</article-title><source>The Coleopterists Bulletin </source><volume>44</volume>: <fpage>429</fpage>-<lpage>436</lpage>.</mixed-citation></ref></ref-list></tp:taxon-treatment>
