# Supplementary material for: The subtribes and genera of the tribe Listroderini (Coleoptera, Curculionidae, Cyclominae): Phylogenetic analysis with systematic and biogeographical accounts
Source: Zookeys. 2013 Feb 28;(273):15–71. doi: 10.3897/zookeys.273.4116 (PMC3677366; doi:10.3897/zookeys.273.4116)
Supplement: XML Treatment for Trachodema [file zookeys.273.4116-treatment41.xml]

<!DOCTYPE tp:taxon-treatment
  PUBLIC "-//TaxonX//DTD Taxonomic Treatment Publishing DTD v0 20100105//EN" "tax-treatment-NSO.dtd">
<tp:taxon-treatment xmlns:tp="http://www.plazi.org/taxpub"><tp:treatment-meta><mixed-citation publication-type="journal"><person-group><name><surname>Morrone</surname><given-names>Juan J.</given-names></name></person-group><article-title>The subtribes and genera of the tribe Listroderini (Coleoptera, Curculionidae, Cyclominae): Phylogenetic analysis with systematic and biogeographical accounts</article-title><source>Zookeys</source><day>28</day><month>2</month><year>2013</year><volume>2013</volume><issue>273</issue><fpage>15</fpage><lpage>71</lpage><pub-id pub-id-type="doi">10.3897/zookeys.273.4116</pub-id></mixed-citation></tp:treatment-meta><tp:nomenclature><tp:taxon-name>
                            <tp:taxon-name-part taxon-name-part-type="genus">Trachodema</tp:taxon-name-part>
                        <object-id xmlns:xlink="http://www.w3.org/1999/xlink" xlink:type="simple">http://species-id.net/wiki/Trachodema</object-id>
								</tp:taxon-name><tp:taxon-authority>Blanchard, 1849</tp:taxon-authority><tp:nomenclature-citation-list><tp:nomenclature-citation><tp:taxon-name>Trachodema</tp:taxon-name><comment> Blanchard, 1849: pl. 24.</comment></tp:nomenclature-citation></tp:nomenclature-citation-list></tp:nomenclature><tp:treatment-sec sec-type="Type species"><title>Type species.</title><p><italic><tp:taxon-name>Trachodema tuberculosa</tp:taxon-name></italic> Blanchard, 1849 (by indication, monotypy).</p></tp:treatment-sec><tp:treatment-sec sec-type="Diagnosis"><title>Diagnosis.</title><p>Small to very small (2.5–5.3 mm); vestiture of scales with finger-like processes and setae; scape long (surpassing posterior margin of eye when resting in scrobe); pronotum transverse.</p></tp:treatment-sec><tp:treatment-sec sec-type="Relationships"><title>Relationships.</title><p><italic><tp:taxon-name>Trachodema</tp:taxon-name></italic> is the sister genus to <italic><tp:taxon-name>Lamiarhinus-Philippius</tp:taxon-name></italic>.</p></tp:treatment-sec><tp:treatment-sec sec-type="Species included"><title>Species included.</title><p><italic><tp:taxon-name>Trachodema paolae</tp:taxon-name></italic> Alonso-Zarazaga, 2012 and <italic><tp:taxon-name>Trachodema tuberculosa</tp:taxon-name></italic> Blanchard, 1849.</p></tp:treatment-sec><tp:treatment-sec sec-type="Host plants"><title>Host plants.</title><p><italic><tp:taxon-name>Trachodema tuberculosa</tp:taxon-name></italic>: <italic><tp:taxon-name>Atriplex semibaccata</tp:taxon-name></italic> R. Br. (<tp:taxon-name>Chenopodiaceae</tp:taxon-name>) (<xref ref-type="bibr" rid="B123">Morrone 1992c</xref>).</p></tp:treatment-sec><tp:treatment-sec sec-type="Geographical distribution"><title>Geographical distribution.</title><p>Andean region (Central Chilean subregion) (<xref ref-type="bibr" rid="B123">Morrone 1992c</xref>).</p></tp:treatment-sec><tp:treatment-sec sec-type="Material examined"><title>Material examined.</title><p><italic><tp:taxon-name>Trachodema paolae</tp:taxon-name></italic> (MHNS) and <italic><tp:taxon-name>Trachodema tuberculosa</tp:taxon-name></italic> (CMNC, CWOB, DZUP, FIML, MHNS, MZFC, USNM).</p></tp:treatment-sec><ref-list><ref id="B123"><mixed-citation xmlns:xlink="http://www.w3.org/1999/xlink" xlink:type="simple"><person-group><name name-style="western"><surname>Morrone</surname><given-names>JJ</given-names></name></person-group> (<year>1992c</year>)<article-title> Revision of <italic>Trachodema</italic> Blanchard with the description of an allied genus from central Chile (Insecta, Coleoptera, Curculionidae).</article-title><source>Zoologica Scripta </source><volume>21</volume>: <fpage>417</fpage>-<lpage>422</lpage>. doi: <ext-link ext-link-type="uri" xlink:href="http://dx.doi.org/10.1111/j.1463-6409.1992.tb00341.x" xlink:type="simple">10.1111/j.1463-6409.1992.tb00341.x</ext-link></mixed-citation></ref></ref-list></tp:taxon-treatment>
